# Supplementary material for: trans-Chloridobis(4-methyl­pyridine-κN)(4,4′,4′′-tri-tert-butyl-2,2′:6′,2′′-terpyridine-κ3 N,N′,N′′)ruthenium(II) hexa­fluoridophosphate acetone monosolvate
Source: Acta Crystallogr Sect E Struct Rep Online. 2012 Feb 17;68(Pt 3):m300. doi: 10.1107/S1600536812005594 (PMC3297252; doi:10.1107/S1600536812005594)
Supplement: Supplementary file 1 [file e-68-0m300-sup1.cif]

##############################################################################
#                                                                            #
# This CIF contains the data in a paper accepted for publication in          #
# Acta Crystallographica Section E. It conforms to the requirements of       #
# Notes for Authors for Acta Crystallographica Section E, and has been       #
# peer reviewed under the auspices of the IUCr Commission on Journals.       #
#                                                                            #
# Full details of the Crystallographic Information File format               #
# are given in the paper "The Crystallographic Information File (CIF):       #
# a New Standard Archive File for Crystallography" by S. R. Hall, F. H.      #
# Allen and I. D. Brown [Acta Cryst. (1991), A47, 655-685].                  #
#                                                                            #
# The current version of the core CIF dictionary is obtainable from          #
# ftp://ftp.iucr.org/pub/cif_core.dic.                                       #
#                                                                            #
# Software is freely available for graphical display of the structure(s)     #
# in this CIF. For information consult the CIF software page                 #
# http://www.iucr.org/resources/cif/software.                                #
#                                                                            #
# This file may be used for bona fide research purposes within the           #
# scientific community so long as proper attribution is given to the journal # 
# article from which it was obtained.                                        #
#                                                                            #
##############################################################################
data_I
_audit_creation_method     SHELXL-97
_chemical_name_systematic
;
<i>trans</i>-Chloridobis(4-methylpyridine-\k<i>N</i>)(4,4',4''-tri-<i>tert</i>-
butyl-2,2':6',2''-terpyridine-\k^3^<i>N</i>,<i>N</i>',<i>N</i>'')ruthenium(II)
hexafluoridophosphate acetone monosolvate
;
_chemical_name_common     ?
_chemical_formula_moiety     'C39 H49 Cl N5 Ru +, F6 P -, C3 H6 O'
_chemical_formula_sum     'C42 H55 Cl F6 N5 O P Ru'
_chemical_formula_iupac     '[Ru Cl (C6 H7 N)2 (C27 H35 N3)] P F6, C3 H6 O'
_chemical_formula_weight     927.40
_chemical_melting_point     ?
_symmetry_cell_setting     monoclinic
_symmetry_space_group_name_H-M     'P 21/n'
_symmetry_space_group_name_Hall     '-P 2yn'
loop_
    _symmetry_equiv_pos_as_xyz
    'x, y, z'
    '-x+1/2, y+1/2, -z+1/2'
    '-x, -y, -z'
    'x-1/2, -y-1/2, z-1/2'
_cell_length_a     16.4041(9)
_cell_length_b     12.7834(6)
_cell_length_c     21.9468(11)
_cell_angle_alpha     90.00
_cell_angle_beta     107.865(3)
_cell_angle_gamma     90.00
_cell_volume     4380.3(4)
_cell_formula_units_Z     4
_cell_measurement_reflns_used     1716
_cell_measurement_theta_min     2.518
_cell_measurement_theta_max     20.156
_cell_measurement_temperature     156(2)
_exptl_crystal_description     plate
_exptl_crystal_colour     'yellow--brown'
_exptl_crystal_size_max     0.16
_exptl_crystal_size_mid     0.10
_exptl_crystal_size_min     0.04
_exptl_crystal_density_diffrn     1.406
_exptl_crystal_density_meas     ?
_exptl_crystal_density_method     'not measured'
_exptl_crystal_F_000     1920
_exptl_absorpt_coefficient_mu     0.519
_exptl_absorpt_correction_type     multi-scan
_exptl_absorpt_process_details     '(SADABS; Bruker, 2001)'
_exptl_absorpt_correction_T_min     0.9202
_exptl_absorpt_correction_T_max     0.9785
_exptl_special_details     ?
_diffrn_ambient_temperature     156(2)
_diffrn_radiation_type     MoK\a
_diffrn_radiation_wavelength     0.71073
_diffrn_radiation_source     'fine-focus sealed tube'
_diffrn_radiation_monochromator     graphite
_diffrn_measurement_device_type     'Bruker Kappa APEXII CCD'
_diffrn_measurement_method     '\f scans, and \w scans with \k offsets'
_diffrn_detector_area_resol_mean     ?
_diffrn_reflns_number     31904
_diffrn_reflns_av_R_equivalents     0.1291
_diffrn_reflns_av_sigmaI/netI     0.1647
_diffrn_reflns_theta_min     2.44
_diffrn_reflns_theta_max     25.00
_diffrn_reflns_theta_full     25.00
_diffrn_measured_fraction_theta_max     0.998
_diffrn_measured_fraction_theta_full     0.998
_diffrn_reflns_limit_h_min     -19
_diffrn_reflns_limit_h_max     19
_diffrn_reflns_limit_k_min     -10
_diffrn_reflns_limit_k_max     15
_diffrn_reflns_limit_l_min     -26
_diffrn_reflns_limit_l_max     26
_refine_special_details
;
Refinement of <i>F</i>^2^ against ALL reflections. The weighted <i>R</i>-factor
<i>wR</i> and goodness of fit <i>S</i> are based on <i>F</i>^2^, conventional
<i>R</i>-factors <i>R</i> are based on <i>F</i>, with <i>F</i> set to zero for
negative <i>F</i>^2^. The threshold expression of <i>F</i>^2^ >
\s(<i>F</i>^2^) is used only for calculating <i>R</i>-factors(gt) <i>etc</i>.
and is not relevant to the choice of reflections for refinement.
<i>R</i>-factors based on <i>F</i>^2^ are statistically about twice as large
as those based on <i>F</i>, and <i>R</i>- factors based on ALL data will be
even larger.
;
_reflns_number_total     7705
_reflns_number_gt     4203
_reflns_threshold_expression     I>2sigma(I)
_refine_ls_structure_factor_coef     Fsqd
_refine_ls_matrix_type     full
_refine_ls_R_factor_all     0.1446
_refine_ls_R_factor_gt     0.0587
_refine_ls_wR_factor_gt     0.1245
_refine_ls_wR_factor_ref     0.1711
_refine_ls_goodness_of_fit_ref     0.850
_refine_ls_restrained_S_all     0.851
_refine_ls_number_reflns     7705
_refine_ls_number_parameters     566
_refine_ls_number_restraints     81
_refine_ls_hydrogen_treatment     constr
_refine_ls_weighting_scheme     calc
_refine_ls_weighting_details
         'calc w=1/[\s^2^(Fo^2^)+(0.1000P)^2^+0.7175P] where P=(Fo^2^+2Fc^2^)/3'
_atom_sites_solution_hydrogens     geom
_atom_sites_solution_primary     direct
_atom_sites_solution_secondary     difmap
_refine_ls_shift/su_max     0.001
_refine_ls_shift/su_mean     0.000
_refine_diff_density_max     0.453
_refine_diff_density_min     -0.451
_refine_ls_extinction_method     none
_refine_ls_extinction_coef     ?
loop_
    _atom_type_symbol
    _atom_type_description
    _atom_type_scat_dispersion_real
    _atom_type_scat_dispersion_imag
    _atom_type_scat_source
    'C' 'C' 0.0033 0.0016
                         'International Tables Vol C Tables 4.2.6.8 and 6.1.1.4'
    'H' 'H' 0.0000 0.0000
                         'International Tables Vol C Tables 4.2.6.8 and 6.1.1.4'
    'N' 'N' 0.0061 0.0033
                         'International Tables Vol C Tables 4.2.6.8 and 6.1.1.4'
    'F' 'F' 0.0171 0.0103
                         'International Tables Vol C Tables 4.2.6.8 and 6.1.1.4'
    'P' 'P' 0.1023 0.0942
                         'International Tables Vol C Tables 4.2.6.8 and 6.1.1.4'
    'Ru' 'Ru' -1.2594 0.8363
                         'International Tables Vol C Tables 4.2.6.8 and 6.1.1.4'
    'Cl' 'Cl' 0.1484 0.1585
                         'International Tables Vol C Tables 4.2.6.8 and 6.1.1.4'
    'O' 'O' 0.0106 0.0060
                         'International Tables Vol C Tables 4.2.6.8 and 6.1.1.4'
_computing_data_collection     '<i>APEX2</i> (Bruker, 2007)'
_computing_cell_refinement     '<i>APEX2</i> (Bruker, 2007)'
_computing_data_reduction     '<i>APEX2</i> (Bruker, 2007)'
_computing_structure_solution     '<i>SHELXS97</i> (Sheldrick, 2008)'
_computing_structure_refinement     '<i>SHELXL97</i> (Sheldrick, 2008)'
_computing_molecular_graphics     '<i>SHELXTL-Plus</i> (Sheldrick, 2008)'
loop_
    _atom_site_type_symbol
    _atom_site_label
    _atom_site_fract_x
    _atom_site_fract_y
    _atom_site_fract_z
    _atom_site_U_iso_or_equiv
    _atom_site_adp_type
    _atom_site_calc_flag
    _atom_site_refinement_flags
    _atom_site_occupancy
    _atom_site_symmetry_multiplicity
    _atom_site_disorder_assembly
    _atom_site_disorder_group
    Ru Ru1 0.71663(3) 0.19013(4) 0.83778(2) 0.01949(17) Uani d . 1 1 . .
    N N1A 0.6955(3) 0.1972(4) 0.7408(2) 0.0188(12) Uani d . 1 1 . .
    N N2A 0.6460(3) 0.0670(4) 0.8110(2) 0.0193(12) Uani d . 1 1 . .
    N N3A 0.7108(3) 0.1373(4) 0.9254(2) 0.0200(12) Uani d . 1 1 . .
    C C1A 0.7264(4) 0.2657(5) 0.7070(3) 0.0232(15) Uani d . 1 1 . .
    H H1A 0.7629 0.3199 0.7297 0.028 Uiso calc R 1 1 . .
    C C2A 0.7084(4) 0.2620(5) 0.6419(3) 0.0284(17) Uani d . 1 1 . .
    H H2A 0.7324 0.3124 0.6206 0.034 Uiso calc R 1 1 . .
    C C3A 0.6543(4) 0.1835(5) 0.6067(3) 0.0277(16) Uani d . 1 1 A .
    C C4A 0.6230(4) 0.1128(5) 0.6419(3) 0.0228(15) Uani d . 1 1 . .
    H H4A 0.5861 0.0582 0.6201 0.027 Uiso calc R 1 1 . .
    C C5A 0.6436(4) 0.1194(5) 0.7069(3) 0.0207(15) Uani d . 1 1 . .
    C C6A 0.6163(4) 0.0428(5) 0.7478(3) 0.0168(14) Uani d . 1 1 . .
    C C7A 0.5691(4) -0.0465(5) 0.7282(3) 0.0193(15) Uani d . 1 1 . .
    H H7A 0.5486 -0.0625 0.6838 0.023 Uiso calc R 1 1 . .
    C C8A 0.5508(4) -0.1138(5) 0.7717(3) 0.0193(15) Uani d . 1 1 . .
    C C9A 0.5825(4) -0.0854(5) 0.8367(3) 0.0235(16) Uani d . 1 1 . .
    H H9A 0.5710 -0.1291 0.8681 0.028 Uiso calc R 1 1 . .
    C C10A 0.6295(4) 0.0038(5) 0.8554(3) 0.0169(14) Uani d . 1 1 . .
    C C11A 0.6657(4) 0.0454(5) 0.9205(3) 0.0195(15) Uani d . 1 1 . .
    C C12A 0.6569(4) -0.0026(5) 0.9753(3) 0.0268(16) Uani d . 1 1 . .
    H H12A 0.6278 -0.0677 0.9712 0.032 Uiso calc R 1 1 . .
    C C13A 0.6894(4) 0.0421(5) 1.0354(3) 0.0244(16) Uani d . 1 1 . .
    C C14A 0.7324(4) 0.1373(5) 1.0382(3) 0.0283(17) Uani d . 1 1 . .
    H H14A 0.7552 0.1719 1.0781 0.034 Uiso calc R 1 1 . .
    C C15A 0.7419(4) 0.1815(5) 0.9835(3) 0.0259(15) Uani d . 1 1 . .
    H H15A 0.7717 0.2460 0.9870 0.031 Uiso calc R 1 1 . .
    C C16A 0.6317(4) 0.1744(5) 0.5347(3) 0.0322(18) Uani d D 1 1 . .
    C C171 0.6684(6) 0.2656(7) 0.5057(4) 0.042(3) Uani d PD 0.75 1 A 1
    H H17A 0.6485 0.3321 0.5183 0.062 Uiso calc PR 0.75 1 A 1
    H H17B 0.6491 0.2597 0.4589 0.062 Uiso calc PR 0.75 1 A 1
    H H17C 0.7312 0.2632 0.5214 0.062 Uiso calc PR 0.75 1 A 1
    C C181 0.6659(8) 0.0728(7) 0.5174(5) 0.067(4) Uani d PD 0.75 1 A 1
    H H18A 0.7274 0.0677 0.5401 0.100 Uiso calc PR 0.75 1 A 1
    H H18B 0.6567 0.0706 0.4711 0.100 Uiso calc PR 0.75 1 A 1
    H H18C 0.6360 0.0140 0.5297 0.100 Uiso calc PR 0.75 1 A 1
    C C191 0.5336(6) 0.1779(9) 0.5060(4) 0.055(3) Uani d PD 0.75 1 A 1
    H H19A 0.5084 0.1184 0.5220 0.082 Uiso calc PR 0.75 1 A 1
    H H19B 0.5179 0.1742 0.4592 0.082 Uiso calc PR 0.75 1 A 1
    H H19C 0.5119 0.2433 0.5185 0.082 Uiso calc PR 0.75 1 A 1
    C C172 0.609(2) 0.2813(14) 0.5044(17) 0.072(13) Uiso d PD 0.25 1 A 2
    H H17D 0.5523 0.3019 0.5060 0.107 Uiso calc PR 0.25 1 A 2
    H H17E 0.6087 0.2786 0.4596 0.107 Uiso calc PR 0.25 1 A 2
    H H17F 0.6516 0.3326 0.5278 0.107 Uiso calc PR 0.25 1 A 2
    C C182 0.7120(14) 0.133(2) 0.5209(18) 0.072(12) Uiso d PD 0.25 1 A 2
    H H18D 0.7616 0.1755 0.5444 0.108 Uiso calc PR 0.25 1 A 2
    H H18E 0.7041 0.1383 0.4749 0.108 Uiso calc PR 0.25 1 A 2
    H H18F 0.7215 0.0602 0.5345 0.108 Uiso calc PR 0.25 1 A 2
    C C192 0.5585(15) 0.098(2) 0.5047(15) 0.057(10) Uiso d PD 0.25 1 A 2
    H H19D 0.5805 0.0258 0.5109 0.086 Uiso calc PR 0.25 1 A 2
    H H19E 0.5347 0.1120 0.4588 0.086 Uiso calc PR 0.25 1 A 2
    H H19F 0.5136 0.1058 0.5252 0.086 Uiso calc PR 0.25 1 A 2
    C C20A 0.4974(4) -0.2128(5) 0.7520(3) 0.0262(16) Uani d . 1 1 . .
    C C21A 0.4683(5) -0.2287(5) 0.6793(3) 0.0378(19) Uani d . 1 1 . .
    H H21A 0.4321 -0.1698 0.6586 0.057 Uiso calc R 1 1 . .
    H H21B 0.4356 -0.2939 0.6687 0.057 Uiso calc R 1 1 . .
    H H21C 0.5186 -0.2326 0.6642 0.057 Uiso calc R 1 1 . .
    C C22A 0.5525(5) -0.3069(5) 0.7826(4) 0.0385(19) Uani d . 1 1 . .
    H H22A 0.6025 -0.3108 0.7672 0.058 Uiso calc R 1 1 . .
    H H22B 0.5187 -0.3711 0.7709 0.058 Uiso calc R 1 1 . .
    H H22C 0.5715 -0.2990 0.8293 0.058 Uiso calc R 1 1 . .
    C C23A 0.4178(4) -0.2056(5) 0.7740(3) 0.0339(18) Uani d . 1 1 . .
    H H23A 0.4351 -0.2041 0.8209 0.051 Uiso calc R 1 1 . .
    H H23B 0.3812 -0.2666 0.7583 0.051 Uiso calc R 1 1 . .
    H H23C 0.3862 -0.1416 0.7569 0.051 Uiso calc R 1 1 . .
    C C24A 0.6783(5) -0.0119(6) 1.0949(3) 0.0334(18) Uani d . 1 1 . .
    C C25A 0.7219(6) -0.1177(6) 1.1023(4) 0.053(2) Uani d . 1 1 . .
    H H25A 0.7141 -0.1540 1.1395 0.079 Uiso calc R 1 1 . .
    H H25B 0.7832 -0.1081 1.1086 0.079 Uiso calc R 1 1 . .
    H H25C 0.6966 -0.1596 1.0637 0.079 Uiso calc R 1 1 . .
    C C26A 0.5839(5) -0.0252(7) 1.0869(3) 0.045(2) Uani d . 1 1 . .
    H H26A 0.5576 -0.0693 1.0496 0.067 Uiso calc R 1 1 . .
    H H26B 0.5560 0.0435 1.0808 0.067 Uiso calc R 1 1 . .
    H H26C 0.5770 -0.0583 1.1253 0.067 Uiso calc R 1 1 . .
    C C27A 0.7198(5) 0.0517(7) 1.1563(3) 0.049(2) Uani d . 1 1 . .
    H H27A 0.6946 0.1220 1.1516 0.074 Uiso calc R 1 1 . .
    H H27B 0.7816 0.0572 1.1633 0.074 Uiso calc R 1 1 . .
    H H27C 0.7095 0.0166 1.1929 0.074 Uiso calc R 1 1 . .
    N N1B 0.8248(3) 0.0994(4) 0.8493(2) 0.0220(13) Uani d . 1 1 . .
    C C1B 0.8339(4) 0.0286(5) 0.8059(3) 0.0264(16) Uani d . 1 1 . .
    H H1B 0.7881 0.0204 0.7673 0.032 Uiso calc R 1 1 . .
    C C2B 0.9059(5) -0.0320(5) 0.8148(3) 0.0320(17) Uani d . 1 1 . .
    H H2B 0.9095 -0.0785 0.7820 0.038 Uiso calc R 1 1 . .
    C C3B 0.9721(4) -0.0261(6) 0.8702(3) 0.0311(17) Uani d . 1 1 . .
    C C4B 0.9635(5) 0.0463(6) 0.9149(3) 0.0374(19) Uani d . 1 1 . .
    H H4B 1.0084 0.0541 0.9541 0.045 Uiso calc R 1 1 . .
    C C5B 0.8908(4) 0.1074(5) 0.9035(3) 0.0298(17) Uani d . 1 1 . .
    H H5B 0.8874 0.1567 0.9351 0.036 Uiso calc R 1 1 . .
    C C6B 1.0506(5) -0.0932(7) 0.8829(4) 0.062(3) Uani d . 1 1 . .
    H H6B1 1.0342 -0.1671 0.8819 0.093 Uiso calc R 1 1 . .
    H H6B2 1.0903 -0.0762 0.9251 0.093 Uiso calc R 1 1 . .
    H H6B3 1.0785 -0.0802 0.8500 0.093 Uiso calc R 1 1 . .
    N N1C 0.6102(3) 0.2869(4) 0.8311(2) 0.0218(13) Uani d . 1 1 . .
    C C1C 0.6196(4) 0.3761(5) 0.8650(3) 0.0282(17) Uani d . 1 1 . .
    H H1C 0.6747 0.3936 0.8929 0.034 Uiso calc R 1 1 . .
    C C2C 0.5518(5) 0.4435(5) 0.8606(3) 0.0350(19) Uani d . 1 1 . .
    H H2C 0.5619 0.5071 0.8841 0.042 Uiso calc R 1 1 . .
    C C3C 0.4695(5) 0.4195(6) 0.8226(3) 0.0339(18) Uani d . 1 1 . .
    C C4C 0.4608(4) 0.3255(6) 0.7891(3) 0.0346(18) Uani d . 1 1 . .
    H H4C 0.4059 0.3043 0.7626 0.042 Uiso calc R 1 1 . .
    C C5C 0.5306(4) 0.2629(5) 0.7940(3) 0.0276(16) Uani d . 1 1 . .
    H H5C 0.5223 0.1998 0.7700 0.033 Uiso calc R 1 1 . .
    C C6C 0.3960(5) 0.4923(6) 0.8152(4) 0.047(2) Uani d . 1 1 . .
    H H6C1 0.4136 0.5495 0.8462 0.071 Uiso calc R 1 1 . .
    H H6C2 0.3482 0.4542 0.8229 0.071 Uiso calc R 1 1 . .
    H H6C3 0.3778 0.5210 0.7717 0.071 Uiso calc R 1 1 . .
    Cl Cl1 0.81303(11) 0.34102(13) 0.86712(8) 0.0306(4) Uani d . 1 1 . .
    O O1AC 0.5718(4) 0.7458(5) -0.0482(3) 0.0728(19) Uani d . 1 1 . .
    C C1AC 0.5987(7) 0.6159(8) 0.0311(5) 0.085(3) Uani d . 1 1 . .
    H H1A1 0.6530 0.6086 0.0216 0.128 Uiso calc R 1 1 . .
    H H1A2 0.5691 0.5483 0.0252 0.128 Uiso calc R 1 1 . .
    H H1A3 0.6099 0.6393 0.0754 0.128 Uiso calc R 1 1 . .
    C C2AC 0.5443(6) 0.6938(7) -0.0127(4) 0.054(2) Uani d . 1 1 . .
    C C3AC 0.4551(7) 0.7086(8) -0.0114(6) 0.102(4) Uani d . 1 1 . .
    H H3A1 0.4300 0.7700 -0.0371 0.153 Uiso calc R 1 1 . .
    H H3A2 0.4554 0.7193 0.0329 0.153 Uiso calc R 1 1 . .
    H H3A3 0.4211 0.6465 -0.0290 0.153 Uiso calc R 1 1 . .
    F F1B 0.9240(12) 0.389(3) 0.1759(19) 0.155(13) Uiso d PDU 0.25 1 B 1
    F F2B 0.831(2) 0.5194(15) 0.1385(17) 0.116(13) Uiso d PDU 0.25 1 B 1
    F F3B 0.816(2) 0.2843(15) 0.1650(14) 0.096(11) Uiso d PDU 0.25 1 B 1
    F F4B 0.7297(13) 0.376(3) 0.1182(18) 0.129(12) Uiso d PDU 0.25 1 B 1
    F F5B 0.815(2) 0.421(3) 0.2162(11) 0.119(10) Uiso d PDU 0.25 1 B 1
    F F6B 0.832(2) 0.365(2) 0.0845(11) 0.111(10) Uiso d PDU 0.25 1 B 1
    F F1A 0.9018(4) 0.4510(6) 0.1285(3) 0.0741(19) Uani d PDU 0.75 1 B 2
    F F2A 0.7893(5) 0.5195(4) 0.1500(4) 0.069(2) Uani d PDU 0.75 1 B 2
    F F3A 0.8619(5) 0.2875(5) 0.1534(3) 0.067(2) Uani d PDU 0.75 1 B 2
    F F4A 0.7523(5) 0.3622(6) 0.1762(5) 0.094(3) Uani d PDU 0.75 1 B 2
    F F5A 0.8864(5) 0.4190(5) 0.2235(3) 0.0580(17) Uani d PDU 0.75 1 B 2
    F F6A 0.7704(6) 0.3909(5) 0.0781(3) 0.080(2) Uani d PDU 0.75 1 B 2
    P P1 0.82639(14) 0.40259(16) 0.15067(11) 0.0457(6) Uani d DU 1 1 . .
loop_
    _atom_site_aniso_label
    _atom_site_aniso_U_11
    _atom_site_aniso_U_22
    _atom_site_aniso_U_33
    _atom_site_aniso_U_12
    _atom_site_aniso_U_13
    _atom_site_aniso_U_23
    Ru1 0.0200(3) 0.0179(3) 0.0194(3) -0.0006(3) 0.0043(2) -0.0013(3)
    N1A 0.017(3) 0.013(3) 0.024(3) -0.002(2) 0.002(2) 0.000(2)
    N2A 0.023(3) 0.015(3) 0.020(3) 0.006(2) 0.007(2) 0.001(2)
    N3A 0.012(3) 0.024(3) 0.020(3) 0.003(2) 0.000(2) -0.005(2)
    C1A 0.022(4) 0.018(4) 0.028(4) 0.000(3) 0.005(3) 0.007(3)
    C2A 0.030(4) 0.023(4) 0.033(4) -0.001(3) 0.010(3) 0.011(3)
    C3A 0.032(4) 0.029(4) 0.022(3) 0.005(4) 0.007(3) 0.007(3)
    C4A 0.022(4) 0.024(4) 0.018(3) 0.002(3) 0.001(3) 0.003(3)
    C5A 0.014(4) 0.018(4) 0.028(4) 0.004(3) 0.003(3) 0.004(3)
    C6A 0.019(4) 0.014(3) 0.016(3) 0.002(3) 0.004(3) 0.002(3)
    C7A 0.018(4) 0.024(4) 0.014(3) 0.000(3) 0.002(3) 0.001(3)
    C8A 0.024(4) 0.011(3) 0.022(4) 0.002(3) 0.006(3) 0.001(3)
    C9A 0.026(4) 0.025(4) 0.024(4) 0.002(3) 0.014(3) 0.006(3)
    C10A 0.019(4) 0.016(3) 0.015(3) 0.002(3) 0.005(3) 0.005(3)
    C11A 0.015(4) 0.023(4) 0.020(3) 0.005(3) 0.004(3) 0.004(3)
    C12A 0.019(4) 0.042(4) 0.019(4) 0.006(3) 0.005(3) 0.004(3)
    C13A 0.023(4) 0.033(4) 0.018(4) 0.012(3) 0.007(3) 0.004(3)
    C14A 0.025(4) 0.037(4) 0.021(4) 0.005(4) 0.005(3) -0.010(3)
    C15A 0.028(4) 0.028(4) 0.021(3) -0.003(3) 0.006(3) -0.007(3)
    C16A 0.043(5) 0.035(5) 0.019(3) -0.007(4) 0.009(3) 0.009(3)
    C171 0.039(7) 0.059(7) 0.022(5) -0.004(6) 0.002(5) 0.016(5)
    C181 0.142(13) 0.041(7) 0.033(6) -0.006(8) 0.050(8) -0.009(6)
    C191 0.054(8) 0.082(9) 0.017(5) -0.026(7) -0.007(5) 0.024(6)
    C20A 0.032(4) 0.017(4) 0.030(4) -0.004(3) 0.011(3) -0.005(3)
    C21A 0.053(5) 0.030(4) 0.031(4) -0.018(4) 0.014(4) -0.003(3)
    C22A 0.036(5) 0.023(4) 0.055(5) -0.004(4) 0.011(4) -0.005(4)
    C23A 0.023(4) 0.036(5) 0.044(4) -0.004(3) 0.012(3) -0.006(4)
    C24A 0.032(4) 0.049(5) 0.021(4) 0.005(4) 0.011(3) 0.008(3)
    C25A 0.064(6) 0.059(6) 0.039(5) 0.012(5) 0.020(4) 0.017(4)
    C26A 0.033(5) 0.069(6) 0.034(4) -0.002(4) 0.012(4) 0.005(4)
    C27A 0.043(5) 0.083(6) 0.022(4) -0.006(5) 0.011(4) -0.001(4)
    N1B 0.021(3) 0.025(3) 0.018(3) 0.001(3) 0.004(3) -0.003(2)
    C1B 0.020(4) 0.021(4) 0.036(4) -0.002(3) 0.005(3) 0.005(3)
    C2B 0.034(5) 0.029(4) 0.037(4) 0.010(4) 0.017(4) 0.006(3)
    C3B 0.025(4) 0.040(5) 0.032(4) 0.010(4) 0.014(4) 0.008(4)
    C4B 0.022(4) 0.055(5) 0.031(4) 0.007(4) 0.002(3) 0.005(4)
    C5B 0.024(4) 0.038(4) 0.030(4) -0.003(3) 0.012(3) -0.004(3)
    C6B 0.034(5) 0.079(7) 0.069(6) 0.030(5) 0.012(5) 0.015(5)
    N1C 0.023(3) 0.020(3) 0.022(3) 0.000(2) 0.006(3) 0.003(2)
    C1C 0.027(4) 0.024(4) 0.030(4) 0.004(3) 0.003(3) 0.000(3)
    C2C 0.049(5) 0.022(4) 0.035(4) 0.006(4) 0.015(4) -0.003(3)
    C3C 0.040(5) 0.037(5) 0.027(4) 0.008(4) 0.014(4) 0.013(4)
    C4C 0.022(4) 0.042(5) 0.041(4) 0.011(4) 0.010(3) 0.007(4)
    C5C 0.031(5) 0.027(4) 0.026(4) 0.004(3) 0.011(3) 0.004(3)
    C6C 0.044(5) 0.050(5) 0.054(5) 0.022(4) 0.025(4) 0.006(4)
    Cl1 0.0310(10) 0.0252(10) 0.0373(10) -0.0103(8) 0.0129(8) -0.0084(8)
    O1AC 0.081(5) 0.080(5) 0.060(4) -0.012(4) 0.025(4) 0.033(4)
    C1AC 0.089(9) 0.082(8) 0.091(8) 0.016(7) 0.036(7) 0.040(6)
    C2AC 0.071(7) 0.042(5) 0.055(5) 0.003(5) 0.030(5) 0.006(5)
    C3AC 0.080(9) 0.066(8) 0.172(13) 0.027(6) 0.059(8) 0.049(7)
    F1A 0.043(4) 0.105(6) 0.079(5) -0.014(4) 0.025(4) -0.003(4)
    F2A 0.050(5) 0.030(3) 0.125(7) 0.012(3) 0.026(5) 0.001(3)
    F3A 0.074(6) 0.044(4) 0.066(5) 0.036(3) -0.003(4) -0.023(3)
    F4A 0.058(5) 0.076(5) 0.168(8) -0.001(4) 0.066(5) 0.020(6)
    F5A 0.072(5) 0.052(4) 0.042(3) -0.002(3) 0.006(3) -0.014(3)
    F6A 0.075(6) 0.062(5) 0.063(4) -0.010(4) -0.039(4) -0.001(3)
    P1 0.0397(14) 0.0356(13) 0.0572(14) 0.0029(10) 0.0081(11) -0.0080(11)
_geom_special_details
;
All e.s.d.'s (except the e.s.d. in the dihedral angle between two l.s. planes)
are estimated using the full covariance matrix. The cell e.s.d.'s are taken
into account individually in the estimation of e.s.d.'s in distances, angles
and torsion angles; correlations between e.s.d.'s in cell parameters are only
used when they are defined by crystal symmetry. An approximate (isotropic)
treatment of cell e.s.d.'s is used for estimating e.s.d.'s involving l.s.
planes.
;
loop_
    _geom_bond_atom_site_label_1
    _geom_bond_atom_site_label_2
    _geom_bond_site_symmetry_2
    _geom_bond_distance
    _geom_bond_publ_flag
    Ru1 N2A . 1.936(5) ?
    Ru1 N1A . 2.051(5) ?
    Ru1 N3A . 2.067(5) ?
    Ru1 N1B . 2.070(5) ?
    Ru1 N1C . 2.109(5) ?
    Ru1 Cl1 . 2.4517(17) ?
    N1A C1A . 1.343(8) ?
    N1A C5A . 1.370(8) ?
    N2A C10A . 1.357(7) ?
    N2A C6A . 1.357(7) ?
    N3A C15A . 1.344(7) ?
    N3A C11A . 1.375(8) ?
    C1A C2A . 1.369(9) ?
    C1A H1A . 0.9500 ?
    C2A C3A . 1.404(9) ?
    C2A H2A . 0.9500 ?
    C3A C4A . 1.386(9) ?
    C3A C16A . 1.513(9) ?
    C4A C5A . 1.365(8) ?
    C4A H4A . 0.9500 ?
    C5A C6A . 1.487(8) ?
    C6A C7A . 1.372(8) ?
    C7A C8A . 1.386(8) ?
    C7A H7A . 0.9500 ?
    C8A C9A . 1.406(8) ?
    C8A C20A . 1.524(8) ?
    C9A C10A . 1.368(8) ?
    C9A H9A . 0.9500 ?
    C10A C11A . 1.468(8) ?
    C11A C12A . 1.395(8) ?
    C12A C13A . 1.386(9) ?
    C12A H12A . 0.9500 ?
    C13A C14A . 1.399(9) ?
    C13A C24A . 1.537(9) ?
    C14A C15A . 1.378(9) ?
    C14A H14A . 0.9500 ?
    C15A H15A . 0.9500 ?
    C16A C181 . 1.510(10) ?
    C16A C172 . 1.516(14) ?
    C16A C182 . 1.532(14) ?
    C16A C192 . 1.535(14) ?
    C16A C171 . 1.538(9) ?
    C16A C191 . 1.539(9) ?
    C171 H17A . 0.9800 ?
    C171 H17B . 0.9800 ?
    C171 H17C . 0.9800 ?
    C181 H18A . 0.9800 ?
    C181 H18B . 0.9800 ?
    C181 H18C . 0.9800 ?
    C191 H19A . 0.9800 ?
    C191 H19B . 0.9800 ?
    C191 H19C . 0.9800 ?
    C172 H17D . 0.9800 ?
    C172 H17E . 0.9800 ?
    C172 H17F . 0.9800 ?
    C182 H18D . 0.9800 ?
    C182 H18E . 0.9800 ?
    C182 H18F . 0.9800 ?
    C192 H19D . 0.9800 ?
    C192 H19E . 0.9800 ?
    C192 H19F . 0.9800 ?
    C20A C23A . 1.526(9) ?
    C20A C22A . 1.530(9) ?
    C20A C21A . 1.531(9) ?
    C21A H21A . 0.9800 ?
    C21A H21B . 0.9800 ?
    C21A H21C . 0.9800 ?
    C22A H22A . 0.9800 ?
    C22A H22B . 0.9800 ?
    C22A H22C . 0.9800 ?
    C23A H23A . 0.9800 ?
    C23A H23B . 0.9800 ?
    C23A H23C . 0.9800 ?
    C24A C26A . 1.513(10) ?
    C24A C25A . 1.516(10) ?
    C24A C27A . 1.542(10) ?
    C25A H25A . 0.9800 ?
    C25A H25B . 0.9800 ?
    C25A H25C . 0.9800 ?
    C26A H26A . 0.9800 ?
    C26A H26B . 0.9800 ?
    C26A H26C . 0.9800 ?
    C27A H27A . 0.9800 ?
    C27A H27B . 0.9800 ?
    C27A H27C . 0.9800 ?
    N1B C5B . 1.344(8) ?
    N1B C1B . 1.355(8) ?
    C1B C2B . 1.376(9) ?
    C1B H1B . 0.9500 ?
    C2B C3B . 1.361(9) ?
    C2B H2B . 0.9500 ?
    C3B C4B . 1.388(10) ?
    C3B C6B . 1.500(10) ?
    C4B C5B . 1.383(9) ?
    C4B H4B . 0.9500 ?
    C5B H5B . 0.9500 ?
    C6B H6B1 . 0.9800 ?
    C6B H6B2 . 0.9800 ?
    C6B H6B3 . 0.9800 ?
    N1C C1C . 1.344(8) ?
    N1C C5C . 1.345(8) ?
    C1C C2C . 1.388(9) ?
    C1C H1C . 0.9500 ?
    C2C C3C . 1.386(10) ?
    C2C H2C . 0.9500 ?
    C3C C4C . 1.393(10) ?
    C3C C6C . 1.493(10) ?
    C4C C5C . 1.373(9) ?
    C4C H4C . 0.9500 ?
    C5C H5C . 0.9500 ?
    C6C H6C1 . 0.9800 ?
    C6C H6C2 . 0.9800 ?
    C6C H6C3 . 0.9800 ?
    O1AC C2AC . 1.211(9) ?
    C1AC C2AC . 1.478(12) ?
    C1AC H1A1 . 0.9800 ?
    C1AC H1A2 . 0.9800 ?
    C1AC H1A3 . 0.9800 ?
    C2AC C3AC . 1.485(12) ?
    C3AC H3A1 . 0.9800 ?
    C3AC H3A2 . 0.9800 ?
    C3AC H3A3 . 0.9800 ?
    F1B P1 . 1.535(18) ?
    F2B P1 . 1.523(18) ?
    F3B P1 . 1.565(18) ?
    F4B P1 . 1.563(18) ?
    F5B P1 . 1.522(18) ?
    F6B P1 . 1.561(18) ?
    F1A P1 . 1.587(6) ?
    F2A P1 . 1.612(6) ?
    F3A P1 . 1.577(5) ?
    F4A P1 . 1.573(7) ?
    F5A P1 . 1.613(6) ?
    F6A P1 . 1.583(6) ?
loop_
    _geom_angle_atom_site_label_1
    _geom_angle_atom_site_label_2
    _geom_angle_atom_site_label_3
    _geom_angle_site_symmetry_1
    _geom_angle_site_symmetry_3
    _geom_angle
    _geom_angle_publ_flag
    N2A Ru1 N1A . . 80.0(2) ?
    N2A Ru1 N3A . . 79.8(2) ?
    N1A Ru1 N3A . . 159.7(2) ?
    N2A Ru1 N1B . . 89.6(2) ?
    N1A Ru1 N1B . . 91.02(19) ?
    N3A Ru1 N1B . . 89.16(19) ?
    N2A Ru1 N1C . . 92.9(2) ?
    N1A Ru1 N1C . . 91.66(19) ?
    N3A Ru1 N1C . . 89.02(19) ?
    N1B Ru1 N1C . . 176.6(2) ?
    N2A Ru1 Cl1 . . 175.67(15) ?
    N1A Ru1 Cl1 . . 97.36(14) ?
    N3A Ru1 Cl1 . . 102.88(15) ?
    N1B Ru1 Cl1 . . 87.08(15) ?
    N1C Ru1 Cl1 . . 90.58(15) ?
    C1A N1A C5A . . 116.8(5) ?
    C1A N1A Ru1 . . 129.0(4) ?
    C5A N1A Ru1 . . 114.2(4) ?
    C10A N2A C6A . . 120.7(5) ?
    C10A N2A Ru1 . . 119.9(4) ?
    C6A N2A Ru1 . . 119.3(4) ?
    C15A N3A C11A . . 118.1(5) ?
    C15A N3A Ru1 . . 129.2(4) ?
    C11A N3A Ru1 . . 112.6(4) ?
    N1A C1A C2A . . 123.8(6) ?
    N1A C1A H1A . . 118.1 ?
    C2A C1A H1A . . 118.1 ?
    C1A C2A C3A . . 119.8(6) ?
    C1A C2A H2A . . 120.1 ?
    C3A C2A H2A . . 120.1 ?
    C4A C3A C2A . . 116.1(6) ?
    C4A C3A C16A . . 121.2(6) ?
    C2A C3A C16A . . 122.7(6) ?
    C5A C4A C3A . . 121.8(6) ?
    C5A C4A H4A . . 119.1 ?
    C3A C4A H4A . . 119.1 ?
    C4A C5A N1A . . 121.7(6) ?
    C4A C5A C6A . . 124.5(6) ?
    N1A C5A C6A . . 113.8(5) ?
    N2A C6A C7A . . 120.1(5) ?
    N2A C6A C5A . . 112.7(5) ?
    C7A C6A C5A . . 127.2(5) ?
    C6A C7A C8A . . 121.5(5) ?
    C6A C7A H7A . . 119.3 ?
    C8A C7A H7A . . 119.3 ?
    C7A C8A C9A . . 116.5(6) ?
    C7A C8A C20A . . 123.2(5) ?
    C9A C8A C20A . . 120.3(5) ?
    C10A C9A C8A . . 121.3(6) ?
    C10A C9A H9A . . 119.4 ?
    C8A C9A H9A . . 119.4 ?
    N2A C10A C9A . . 119.9(5) ?
    N2A C10A C11A . . 111.9(5) ?
    C9A C10A C11A . . 128.1(5) ?
    N3A C11A C12A . . 120.3(6) ?
    N3A C11A C10A . . 115.6(5) ?
    C12A C11A C10A . . 124.1(6) ?
    C13A C12A C11A . . 121.8(7) ?
    C13A C12A H12A . . 119.1 ?
    C11A C12A H12A . . 119.1 ?
    C12A C13A C14A . . 116.2(6) ?
    C12A C13A C24A . . 120.8(6) ?
    C14A C13A C24A . . 122.9(6) ?
    C15A C14A C13A . . 120.5(6) ?
    C15A C14A H14A . . 119.7 ?
    C13A C14A H14A . . 119.7 ?
    N3A C15A C14A . . 122.9(6) ?
    N3A C15A H15A . . 118.5 ?
    C14A C15A H15A . . 118.5 ?
    C181 C16A C3A . . 109.7(6) ?
    C181 C16A C172 . . 136.5(15) ?
    C3A C16A C172 . . 109.8(15) ?
    C181 C16A C182 . . 41.1(11) ?
    C3A C16A C182 . . 106.5(15) ?
    C172 C16A C182 . . 109.3(12) ?
    C181 C16A C192 . . 69.1(11) ?
    C3A C16A C192 . . 114.0(14) ?
    C172 C16A C192 . . 109.5(12) ?
    C182 C16A C192 . . 107.6(12) ?
    C181 C16A C171 . . 108.9(6) ?
    C3A C16A C171 . . 111.9(6) ?
    C172 C16A C171 . . 37.7(12) ?
    C182 C16A C171 . . 73.0(12) ?
    C192 C16A C171 . . 131.4(14) ?
    C181 C16A C191 . . 110.2(7) ?
    C3A C16A C191 . . 108.5(6) ?
    C172 C16A C191 . . 73.1(12) ?
    C182 C16A C191 . . 141.6(15) ?
    C192 C16A C191 . . 42.3(11) ?
    C171 C16A C191 . . 107.6(6) ?
    C16A C171 H17A . . 109.5 ?
    C16A C171 H17B . . 109.5 ?
    C16A C171 H17C . . 109.5 ?
    C16A C181 H18A . . 109.5 ?
    C16A C181 H18B . . 109.5 ?
    C16A C181 H18C . . 109.5 ?
    C16A C191 H19A . . 109.5 ?
    C16A C191 H19B . . 109.5 ?
    C16A C191 H19C . . 109.5 ?
    C16A C172 H17D . . 109.5 ?
    C16A C172 H17E . . 109.5 ?
    H17D C172 H17E . . 109.5 ?
    C16A C172 H17F . . 109.5 ?
    H17D C172 H17F . . 109.5 ?
    H17E C172 H17F . . 109.5 ?
    C16A C182 H18D . . 109.5 ?
    C16A C182 H18E . . 109.5 ?
    H18D C182 H18E . . 109.5 ?
    C16A C182 H18F . . 109.5 ?
    H18D C182 H18F . . 109.5 ?
    H18E C182 H18F . . 109.5 ?
    C16A C192 H19D . . 109.5 ?
    C16A C192 H19E . . 109.5 ?
    H19D C192 H19E . . 109.5 ?
    C16A C192 H19F . . 109.5 ?
    H19D C192 H19F . . 109.5 ?
    H19E C192 H19F . . 109.5 ?
    C8A C20A C23A . . 109.4(5) ?
    C8A C20A C22A . . 108.5(5) ?
    C23A C20A C22A . . 110.8(5) ?
    C8A C20A C21A . . 112.0(5) ?
    C23A C20A C21A . . 108.3(6) ?
    C22A C20A C21A . . 107.8(5) ?
    C20A C21A H21A . . 109.5 ?
    C20A C21A H21B . . 109.5 ?
    H21A C21A H21B . . 109.5 ?
    C20A C21A H21C . . 109.5 ?
    H21A C21A H21C . . 109.5 ?
    H21B C21A H21C . . 109.5 ?
    C20A C22A H22A . . 109.5 ?
    C20A C22A H22B . . 109.5 ?
    H22A C22A H22B . . 109.5 ?
    C20A C22A H22C . . 109.5 ?
    H22A C22A H22C . . 109.5 ?
    H22B C22A H22C . . 109.5 ?
    C20A C23A H23A . . 109.5 ?
    C20A C23A H23B . . 109.5 ?
    H23A C23A H23B . . 109.5 ?
    C20A C23A H23C . . 109.5 ?
    H23A C23A H23C . . 109.5 ?
    H23B C23A H23C . . 109.5 ?
    C26A C24A C25A . . 110.2(7) ?
    C26A C24A C13A . . 109.6(5) ?
    C25A C24A C13A . . 108.5(6) ?
    C26A C24A C27A . . 108.8(6) ?
    C25A C24A C27A . . 108.0(6) ?
    C13A C24A C27A . . 111.7(6) ?
    C24A C25A H25A . . 109.5 ?
    C24A C25A H25B . . 109.5 ?
    H25A C25A H25B . . 109.5 ?
    C24A C25A H25C . . 109.5 ?
    H25A C25A H25C . . 109.5 ?
    H25B C25A H25C . . 109.5 ?
    C24A C26A H26A . . 109.5 ?
    C24A C26A H26B . . 109.5 ?
    H26A C26A H26B . . 109.5 ?
    C24A C26A H26C . . 109.5 ?
    H26A C26A H26C . . 109.5 ?
    H26B C26A H26C . . 109.5 ?
    C24A C27A H27A . . 109.5 ?
    C24A C27A H27B . . 109.5 ?
    H27A C27A H27B . . 109.5 ?
    C24A C27A H27C . . 109.5 ?
    H27A C27A H27C . . 109.5 ?
    H27B C27A H27C . . 109.5 ?
    C5B N1B C1B . . 116.2(6) ?
    C5B N1B Ru1 . . 119.5(4) ?
    C1B N1B Ru1 . . 124.2(4) ?
    N1B C1B C2B . . 123.3(6) ?
    N1B C1B H1B . . 118.3 ?
    C2B C1B H1B . . 118.3 ?
    C3B C2B C1B . . 120.8(7) ?
    C3B C2B H2B . . 119.6 ?
    C1B C2B H2B . . 119.6 ?
    C2B C3B C4B . . 116.2(6) ?
    C2B C3B C6B . . 122.6(7) ?
    C4B C3B C6B . . 121.2(7) ?
    C5B C4B C3B . . 121.2(7) ?
    C5B C4B H4B . . 119.4 ?
    C3B C4B H4B . . 119.4 ?
    N1B C5B C4B . . 122.2(6) ?
    N1B C5B H5B . . 118.9 ?
    C4B C5B H5B . . 118.9 ?
    C3B C6B H6B1 . . 109.5 ?
    C3B C6B H6B2 . . 109.5 ?
    H6B1 C6B H6B2 . . 109.5 ?
    C3B C6B H6B3 . . 109.5 ?
    H6B1 C6B H6B3 . . 109.5 ?
    H6B2 C6B H6B3 . . 109.5 ?
    C1C N1C C5C . . 117.0(6) ?
    C1C N1C Ru1 . . 120.4(4) ?
    C5C N1C Ru1 . . 122.5(4) ?
    N1C C1C C2C . . 122.3(6) ?
    N1C C1C H1C . . 118.9 ?
    C2C C1C H1C . . 118.9 ?
    C3C C2C C1C . . 121.1(7) ?
    C3C C2C H2C . . 119.5 ?
    C1C C2C H2C . . 119.5 ?
    C2C C3C C4C . . 115.6(7) ?
    C2C C3C C6C . . 122.2(7) ?
    C4C C3C C6C . . 122.2(7) ?
    C5C C4C C3C . . 120.9(7) ?
    C5C C4C H4C . . 119.6 ?
    C3C C4C H4C . . 119.6 ?
    N1C C5C C4C . . 123.0(6) ?
    N1C C5C H5C . . 118.5 ?
    C4C C5C H5C . . 118.5 ?
    C3C C6C H6C1 . . 109.5 ?
    C3C C6C H6C2 . . 109.5 ?
    H6C1 C6C H6C2 . . 109.5 ?
    C3C C6C H6C3 . . 109.5 ?
    H6C1 C6C H6C3 . . 109.5 ?
    H6C2 C6C H6C3 . . 109.5 ?
    C2AC C1AC H1A1 . . 109.5 ?
    C2AC C1AC H1A2 . . 109.5 ?
    H1A1 C1AC H1A2 . . 109.5 ?
    C2AC C1AC H1A3 . . 109.5 ?
    H1A1 C1AC H1A3 . . 109.5 ?
    H1A2 C1AC H1A3 . . 109.5 ?
    O1AC C2AC C1AC . . 121.3(9) ?
    O1AC C2AC C3AC . . 120.4(9) ?
    C1AC C2AC C3AC . . 118.3(8) ?
    C2AC C3AC H3A1 . . 109.5 ?
    C2AC C3AC H3A2 . . 109.5 ?
    H3A1 C3AC H3A2 . . 109.5 ?
    C2AC C3AC H3A3 . . 109.5 ?
    H3A1 C3AC H3A3 . . 109.5 ?
    H3A2 C3AC H3A3 . . 109.5 ?
    F5B P1 F2B . . 92.2(18) ?
    F5B P1 F1B . . 95(2) ?
    F2B P1 F1B . . 94(2) ?
    F5B P1 F6B . . 170.4(17) ?
    F2B P1 F6B . . 97.0(18) ?
    F1B P1 F6B . . 87.0(19) ?
    F5B P1 F4B . . 93.8(19) ?
    F2B P1 F4B . . 103.0(19) ?
    F1B P1 F4B . . 160.3(19) ?
    F6B P1 F4B . . 81.5(17) ?
    F5B P1 F3B . . 84.7(17) ?
    F2B P1 F3B . . 175.5(18) ?
    F1B P1 F3B . . 89.4(18) ?
    F6B P1 F3B . . 85.9(16) ?
    F4B P1 F3B . . 74.0(17) ?
    F5B P1 F4A . . 52.1(13) ?
    F2B P1 F4A . . 117.8(14) ?
    F1B P1 F4A . . 132.1(16) ?
    F6B P1 F4A . . 120.2(12) ?
    F4B P1 F4A . . 46.0(14) ?
    F3B P1 F4A . . 57.7(12) ?
    F5B P1 F3A . . 105.0(12) ?
    F2B P1 F3A . . 152.3(15) ?
    F1B P1 F3A . . 63.4(14) ?
    F6B P1 F3A . . 67.5(12) ?
    F4B P1 F3A . . 97.4(13) ?
    F3B P1 F3A . . 32.2(10) ?
    F4A P1 F3A . . 89.8(5) ?
    F5B P1 F6A . . 140.0(15) ?
    F2B P1 F6A . . 87.7(14) ?
    F1B P1 F6A . . 124.9(16) ?
    F6B P1 F6A . . 38.4(11) ?
    F4B P1 F6A . . 47.7(14) ?
    F3B P1 F6A . . 92.5(11) ?
    F4A P1 F6A . . 93.1(5) ?
    F3A P1 F6A . . 92.5(4) ?
    F5B P1 F1A . . 123.9(15) ?
    F2B P1 F1A . . 58.7(14) ?
    F1B P1 F1A . . 47.8(14) ?
    F6B P1 F1A . . 63.9(12) ?
    F4B P1 F1A . . 136.2(16) ?
    F3B P1 F1A . . 125.7(12) ?
    F4A P1 F1A . . 175.5(5) ?
    F3A P1 F1A . . 93.6(5) ?
    F6A P1 F1A . . 89.7(5) ?
    F5B P1 F2A . . 73.2(12) ?
    F2B P1 F2A . . 29.2(13) ?
    F1B P1 F2A . . 117.0(15) ?
    F6B P1 F2A . . 114.2(12) ?
    F4B P1 F2A . . 82.4(13) ?
    F3B P1 F2A . . 146.4(12) ?
    F4A P1 F2A . . 88.7(4) ?
    F3A P1 F2A . . 178.1(5) ?
    F6A P1 F2A . . 88.7(4) ?
    F1A P1 F2A . . 87.9(4) ?
    F5B P1 F5A . . 41.9(13) ?
    F2B P1 F5A . . 90.0(14) ?
    F1B P1 F5A . . 53.5(15) ?
    F6B P1 F5A . . 140.3(13) ?
    F4B P1 F5A . . 134.8(16) ?
    F3B P1 F5A . . 89.9(11) ?
    F4A P1 F5A . . 89.6(5) ?
    F3A P1 F5A . . 88.8(3) ?
    F6A P1 F5A . . 177.0(4) ?
    F1A P1 F5A . . 87.5(4) ?
    F2A P1 F5A . . 90.1(4) ?
data_global
_journal_date_recd_electronic     2012-01-13
_journal_date_accepted     2012-02-08
_journal_name_full     'Acta Crystallographica, Section E'
_journal_year     2012
_journal_volume     68
_journal_issue      3
_journal_page_first     m300
_journal_page_last     m300
_journal_paper_category     QM
_journal_paper_doi     10.1107/S1600536812005594
_journal_coeditor_code     HG5162
_publ_contact_author_name     'S. B. Colbran'
_publ_contact_author_address
;
School of Chemistry
University of New South Wales
Sydney
2052 NSW
Australia
;
_publ_contact_author_email     's.colbran@unsw.edu.au'
_publ_contact_author_fax     '0061 2 93856141'
_publ_contact_author_phone     '0061 2 93854737'
_publ_section_title
;\
<i>trans</i>-Chloridobis(4-methylpyridine-\k<i>N</i>)(4,4',4''-tri-<i>tert</i>-\
butyl-2,2':6',2''-terpyridine-\k^3^<i>N</i>,<i>N</i>',<i>N</i>'')\
ruthenium(II) hexafluoridophosphate acetone monosolvate
;
loop_
    _publ_author_name
    _publ_author_address
    'Redford, Christopher'
;
School of Chemistry
University of New South Wales
Sydney
2052 NSW
Australia
;
    'Gimbert-Surinach, Carolina'
;
School of Chemistry
University of New South Wales
Sydney
2052 NSW
Australia
;
    'Bhadbhade, Mohan'
;
Mark Wainwright Analytical Centre
University of New South Wales
Sydney
2052 NSW
Australia
;
    'Colbran, Stephen B.'
;
School of Chemistry
University of New South Wales
Sydney
2052 NSW
Australia
;
