# Supplementary material for: trans-Chloridobis(4-methyl­pyridine-κN)(4,4′,4′′-tri-tert-butyl-2,2′:6′,2′′-terpyridine-κ3 N,N′,N′′)ruthenium(II) hexa­fluoridophosphate acetone monosolvate
Source: Acta Crystallogr Sect E Struct Rep Online. 2012 Feb 17;68(Pt 3):m300. doi: 10.1107/S1600536812005594 (PMC3297252; doi:10.1107/S1600536812005594)
Supplement: Supplementary file 2 [file e-68-0m300-Isup2.hkl]

# 
# h,k,l, Fc-squared, Fo-squared, sigma(Fo-squared) and status flag 
# 
data_I
_shelx_title ' Chris_Steve_P21byn in P2(1)/n' 
_shelx_refln_list_code          4 
_shelx_F_calc_maximum      365.83 
_exptl_crystal_F_000      1920.00 
_reflns_d_resolution_high  0.8409 
 
loop_ 
 _symmetry_equiv_pos_as_xyz 
 'x, y, z' 
 '-x+1/2, y+1/2, -z+1/2' 
 '-x, -y, -z' 
 'x-1/2, -y-1/2, z-1/2' 
 
_cell_length_a    16.4041 
_cell_length_b    12.7834 
_cell_length_c    21.9468 
_cell_angle_alpha  90.000 
_cell_angle_beta  107.865 
_cell_angle_gamma  90.000 
 
_shelx_F_squared_multiplier     1.000 
 
loop_ 
 _refln_index_h 
 _refln_index_k 
 _refln_index_l 
 _refln_F_squared_calc 
 _refln_F_squared_meas 
 _refln_F_squared_sigma 
 _refln_observed_status 
   4   0   0        5.61     -251.09    175.32 o 
   6   0   0     1736.99     1768.25    222.57 o 
   8   0   0     7455.58     6535.93    319.23 o 
  10   0   0     1816.04     2228.69    681.48 o 
  12   0   0     6482.92     5867.25    541.85 o 
  14   0   0      175.93     -477.34    381.41 o 
  16   0   0     3400.18     3355.29    797.73 o 
  18   0   0     1981.64     1604.82    795.06 o 
   2   1   0     4705.19     4145.38    144.17 o 
   3   1   0   126177.61   123355.72   1720.06 o 
   4   1   0    22461.11    23471.78    392.20 o 
   5   1   0    17023.82    15890.39    312.95 o 
   6   1   0     7344.34     7245.95    208.77 o 
   7   1   0     4952.91     4867.72    200.22 o 
   8   1   0    15050.54    14299.09    328.23 o 
   9   1   0     1604.77     1892.71    215.83 o 
  10   1   0    24972.76    27229.40    600.89 o 
  11   1   0       89.80       39.17    430.48 o 
  12   1   0     4193.59     3772.26    511.10 o 
  13   1   0     1844.64     1835.62    320.54 o 
  14   1   0      723.76      455.04    348.00 o 
  15   1   0      760.04      774.85    638.72 o 
  16   1   0     1176.96      216.95    476.63 o 
  17   1   0        0.52      299.50    589.95 o 
  18   1   0     1263.26     1753.94    562.19 o 
   1   2   0    13493.55    12356.00    205.63 o 
   2   2   0     4014.43     3721.13    100.70 o 
   3   2   0      817.18      968.99     85.13 o 
   4   2   0    44542.66    44952.57    629.59 o 
   5   2   0     1301.00     1146.81    129.30 o 
   6   2   0     1329.65     1017.46    127.60 o 
   7   2   0      120.01      288.03    121.58 o 
   8   2   0       29.54       53.40    120.37 o 
   9   2   0     1983.31     2701.44    179.64 o 
  10   2   0      658.03      738.48    164.51 o 
  11   2   0     3299.99     3197.26    229.70 o 
  12   2   0     4697.46     4935.46    291.57 o 
  13   2   0     5947.27     6024.83    329.11 o 
  14   2   0     2993.26     3250.67    314.75 o 
  15   2   0     4223.97     5216.23    606.60 o 
  16   2   0      692.68     1454.61    500.56 o 
  17   2   0     2116.07     2989.51    574.92 o 
  18   2   0      276.43     -431.60    624.02 o 
   1   3   0     1118.22     1181.14     88.80 o 
   2   3   0    21681.45    21719.59    329.84 o 
   3   3   0    10512.71    10462.22    186.35 o 
   4   3   0        2.39       53.04     59.22 o 
   5   3   0    39476.84    39169.31    508.81 o 
   6   3   0    15875.54    16942.95    295.59 o 
   7   3   0    11077.79    10638.93    255.34 o 
   8   3   0     2730.80     2537.07    168.93 o 
   9   3   0     7282.44     7227.68    249.21 o 
  10   3   0       33.08      -26.49    157.88 o 
  11   3   0     1613.35     1847.92    197.07 o 
  12   3   0      640.71      406.35    221.21 o 
  13   3   0      756.40     1214.79    262.43 o 
  14   3   0      925.69      767.89    264.94 o 
  15   3   0       38.68       90.12    451.00 o 
  16   3   0      428.93      283.28    677.47 o 
  17   3   0      663.62      982.13    674.80 o 
  18   3   0       31.40    -1000.84    714.89 o 
   1   4   0    10326.17     9379.33    233.12 o 
   2   4   0    10566.79    10629.61    245.79 o 
   3   4   0      252.41      221.06     78.27 o 
   4   4   0       99.98      120.43     96.53 o 
   5   4   0    27985.40    31075.47    492.16 o 
   6   4   0       44.73      102.81    101.94 o 
   7   4   0     1458.61     1533.03    149.54 o 
   8   4   0       20.86       13.24    125.86 o 
   9   4   0     1496.49     1434.55    151.50 o 
  10   4   0      196.08      188.28    150.89 o 
  11   4   0      773.25      572.44    177.53 o 
  12   4   0        9.21      -39.19    216.73 o 
  13   4   0     3320.13     3014.43    302.64 o 
  14   4   0      440.75      193.16    334.27 o 
  15   4   0     5374.28     4683.66    546.68 o 
  16   4   0      844.20      273.35    428.49 o 
  17   4   0     1654.56     1325.54    775.02 o 
   1   5   0        7.01      -61.97     97.36 o 
   2   5   0      339.51      343.95    112.90 o 
   3   5   0     8280.35     8780.36    175.99 o 
   4   5   0     1554.95     1538.13    101.48 o 
   5   5   0    13826.93    15090.66    298.88 o 
   6   5   0     1254.44     1467.22    121.23 o 
   7   5   0     3549.87     3165.72    166.18 o 
   8   5   0     1733.79     1813.53    177.35 o 
   9   5   0     7676.66     7472.97    282.53 o 
  10   5   0      262.15      589.02    192.54 o 
  11   5   0      837.16     1125.01    285.63 o 
  12   5   0     2549.39     2192.53    249.83 o 
  13   5   0      433.97      517.92    285.39 o 
  14   5   0      325.60      609.61    403.38 o 
  15   5   0      436.51     1206.20    526.48 o 
  16   5   0      193.60      249.13    444.33 o 
  17   5   0      325.84    -1026.23    684.15 o 
   0   6   0     1764.26     1956.88    155.26 o 
   1   6   0    21994.37    22029.63    552.88 o 
   2   6   0    14482.20    14730.96    423.49 o 
   3   6   0    18738.51    19070.95    405.60 o 
   4   6   0     3713.89     3719.91    121.48 o 
   5   6   0     2425.70     2318.92    123.03 o 
   6   6   0      119.80      335.99    151.39 o 
   7   6   0     2664.42     2655.97    206.16 o 
   8   6   0        9.83     -216.01    144.01 o 
   9   6   0      557.74      640.88    174.47 o 
  10   6   0     1188.33     1656.90    207.35 o 
  11   6   0      629.35      497.93    226.89 o 
  12   6   0     1853.59     1982.49    298.62 o 
  13   6   0     1400.68     1620.27    405.61 o 
  14   6   0      916.20     1156.30    404.08 o 
  15   6   0      475.54      329.07    411.46 o 
  16   6   0      248.43      -66.75    420.27 o 
  17   6   0      608.78       56.71    454.90 o 
   1   7   0       78.80      118.90    116.64 o 
   2   7   0     7235.65     7119.57    284.20 o 
   3   7   0      427.60      227.06    153.27 o 
   4   7   0     6788.32     6468.53    248.89 o 
   5   7   0      126.21       73.71     99.16 o 
   6   7   0     6318.56     6461.30    217.65 o 
   7   7   0        9.29      -24.45    167.62 o 
   8   7   0     6394.19     6659.75    297.58 o 
   9   7   0     1603.91     2023.32    315.86 o 
  10   7   0     1545.94     1630.65    249.68 o 
  11   7   0       46.56     -345.88    420.25 o 
  12   7   0      958.92      683.59    690.83 o 
  13   7   0     1105.35      783.58    355.86 o 
  14   7   0      473.49     1012.73    382.04 o 
  15   7   0        2.93     -133.87    387.49 o 
  16   7   0        6.53     -247.07    402.79 o 
   0   8   0     8234.78     8108.48    348.10 o 
   1   8   0     1275.71     1337.45    126.96 o 
   2   8   0     1054.21     1093.92    239.57 o 
   3   8   0      249.37      185.14    161.88 o 
   4   8   0     2289.13     2345.53    180.59 o 
   5   8   0      755.12      706.83    170.88 o 
   6   8   0      463.68      390.68    156.80 o 
   7   8   0      187.96       43.71    166.38 o 
   8   8   0      982.02      727.61    181.80 o 
   9   8   0     1055.75      845.38    245.79 o 
  10   8   0      325.99       64.14    565.23 o 
  11   8   0       51.48      760.32    626.69 o 
  12   8   0     1461.01     1232.01    682.82 o 
  13   8   0        2.87     -418.24    658.76 o 
  14   8   0     1699.81     1624.40    620.01 o 
  15   8   0        1.65      -45.43    690.83 o 
   1   9   0       85.06      -83.65    125.28 o 
   2   9   0       35.73       78.46    167.80 o 
   3   9   0     2916.33     2610.13    365.77 o 
   4   9   0     3763.37     3360.92    260.16 o 
   5   9   0       15.65     -220.89    281.79 o 
   6   9   0     2741.93     3043.43    353.84 o 
   7   9   0     1027.74      943.70    408.25 o 
   8   9   0     4705.57     3742.79    638.72 o 
   9   9   0     1024.72     1505.94    585.27 o 
  10   9   0      710.28      795.06    595.96 o 
  11   9   0      210.56     1365.63    638.72 o 
  12   9   0     1126.73     1913.49    708.20 o 
  13   9   0      119.14      809.76    660.10 o 
  14   9   0       19.07      845.84    708.20 o 
   0  10   0     8830.76     8876.33    416.57 o 
   1  10   0     2869.42     2770.01    185.35 o 
   2  10   0     1808.52     1900.59    178.11 o 
   3  10   0      581.28      577.84    201.36 o 
   4  10   0       86.69       17.58    216.85 o 
   5  10   0     2553.16     2396.44    275.39 o 
   7  10   0       47.04     -685.49    456.99 o 
   8  10   0       25.75      797.73    530.49 o 
   9  10   0      476.58      199.10    543.85 o 
  10  10   0      136.84     -301.99    570.57 o 
  11  10   0      317.60      456.99    625.36 o 
  12  10   0      645.69      907.30    670.79 o 
  13  10   0      983.40      332.72    726.91 o 
   1  11   0      307.09      118.25    160.55 o 
   2  11   0      647.66      585.04    177.20 o 
   3  11   0     4002.51     4187.70    251.59 o 
   4  11   0      958.97      915.78    263.41 o 
   5  11   0     2010.55     1562.81    341.98 o 
   7  11   0     1302.81     1906.81    562.55 o 
   8  11   0     2654.61     3264.42    660.10 o 
   9  11   0     1789.97     2393.20    666.78 o 
  10  11   0      527.27      387.51    630.70 o 
  11  11   0      827.23      645.40    672.13 o 
  12  11   0      210.27     -427.60    654.76 o 
   0  12   0      737.39      565.87    276.60 o 
   1  12   0     8066.32     8412.54    318.85 o 
   2  12   0       53.44     -279.13    254.06 o 
   3  12   0     2134.17     2462.02    327.86 o 
   4  12   0       18.85     -282.66    296.16 o 
   5  12   0     1038.54      824.08    345.63 o 
   6  12   0      708.17      953.03    373.99 o 
   7  12   0       10.77      305.38    868.55 o 
   8  12   0      189.08      444.97    571.91 o 
   9  12   0      341.91      913.98    624.02 o 
  10  12   0      105.97     -469.02    612.00 o 
  11  12   0     1783.85     2175.39    737.60 o 
   1  13   0       52.55     -210.41    255.43 o 
   2  13   0     1416.58     1156.57    290.29 o 
   3  13   0      830.67     1124.81    310.85 o 
   4  13   0      100.17     -228.97    307.55 o 
   5  13   0     2276.52     2002.79    380.09 o 
   6  13   0        0.08     -231.31    455.66 o 
   7  13   0     3496.50     3523.64    469.19 o 
   8  13   0      240.11     -102.43    684.82 o 
   9  13   0     3334.49     3614.79    565.90 o 
   0  14   0     2243.85     1527.32    431.60 o 
   1  14   0     7190.79     7009.22    680.14 o 
   2  14   0      813.35      674.05    428.93 o 
   3  14   0     2270.73     1572.97    334.59 o 
   4  14   0      189.36       52.45    322.86 o 
   5  14   0       25.59     -735.60    490.40 o 
   6  14   0       37.72       91.26    372.04 o 
   7  14   0      302.96     -285.80    980.13 o 
   1  15   0       33.69       52.11    290.07 o 
   2  15   0     1393.26     1451.72    322.62 o 
   3  15   0      485.80      511.28    321.60 o 
 -17   0   1      190.33      -62.80    682.82 o 
 -15   0   1     1162.04     1253.39    686.82 o 
 -13   0   1    17818.35    15842.40   1171.88 o 
 -11   0   1    14963.83    14299.10   2087.20 o 
  -9   0   1     7331.60     6715.17    325.86 o 
  -7   0   1    27725.56    30932.13    876.68 o 
  -5   0   1       55.88      -25.04    154.27 o 
  -3   0   1     2198.76     2342.25    153.20 o 
   3   0   1      686.42      708.56    178.60 o 
   5   0   1      140.23      294.34    161.22 o 
   7   0   1     8447.87     8018.50    332.32 o 
   9   0   1     1442.56     1413.39    221.39 o 
  11   0   1       29.27      724.94    367.52 o 
  13   0   1     1913.87     1393.45    460.67 o 
  15   0   1     1952.79     2055.81   1159.85 o 
  17   0   1     1925.86     2421.26    784.37 o 
 -18   1   1      278.62      340.99    518.02 o 
 -17   1   1     2275.11     2303.22    554.06 o 
 -16   1   1     3188.00     3208.76    555.23 o 
 -15   1   1      127.02       18.41    444.97 o 
 -14   1   1     2226.72     2695.10    623.35 o 
 -13   1   1        0.26      736.07    402.43 o 
 -12   1   1     1470.93     1194.60    447.86 o 
 -11   1   1     3713.31     3458.52    295.26 o 
 -10   1   1     1810.06     1959.72    200.16 o 
  -9   1   1     7797.85     7276.60    240.90 o 
  -8   1   1       70.68      227.47    211.55 o 
  -7   1   1     4977.68     5237.63    194.31 o 
  -6   1   1      145.78       74.68    118.36 o 
  -5   1   1    17291.02    16440.44    317.89 o 
  -4   1   1      659.49     1028.45    108.79 o 
  -3   1   1   133834.31   129221.70   1921.85 o 
  -2   1   1     2444.10     2476.04    103.75 o 
   1   1   1     5367.20     5361.58    239.26 o 
   2   1   1     3575.11     2796.19     98.50 o 
   3   1   1     2182.37     2420.97     99.93 o 
   4   1   1     4440.69     3860.78    151.77 o 
   5   1   1     4454.01     4139.73    160.20 o 
   6   1   1       30.92     -185.90    123.94 o 
   7   1   1     2111.57     1752.24    155.01 o 
   8   1   1      237.83       48.14    138.82 o 
   9   1   1    18711.73    18808.12    470.18 o 
  10   1   1     1545.51     1691.26    211.70 o 
  11   1   1    14720.26    15405.78    550.66 o 
  12   1   1     1698.80     1674.53    298.51 o 
  13   1   1      528.31      361.67    289.25 o 
  14   1   1       30.88      -13.09    308.41 o 
  15   1   1      344.29      396.04    328.85 o 
  16   1   1        2.23     -448.94    357.90 o 
  17   1   1       74.87      192.45    461.98 o 
  18   1   1        1.01        1.34    706.87 o 
 -18   2   1      762.84     1570.08    779.02 o 
 -17   2   1      840.04      303.93    597.30 o 
 -16   2   1     1221.86      857.86    849.85 o 
 -15   2   1     1495.48     2021.63    347.25 o 
 -14   2   1     3236.60     3725.08    373.04 o 
 -13   2   1     1624.98     1539.29    382.97 o 
 -12   2   1      406.27      738.49    239.41 o 
 -11   2   1    11636.08    10868.87    381.43 o 
 -10   2   1      298.14      542.68    179.15 o 
  -9   2   1    14540.98    15051.39    420.05 o 
  -8   2   1      575.71      551.78    131.22 o 
  -7   2   1     6958.35     6445.16    193.89 o 
  -6   2   1    15136.81    15325.35    293.79 o 
  -5   2   1     3122.20     3683.54    137.94 o 
  -4   2   1    27206.95    28425.26    448.14 o 
  -3   2   1    77597.83    79775.41   1119.57 o 
  -2   2   1    46644.92    44766.62    686.09 o 
  -1   2   1    25886.68    22958.16   1528.08 o 
   0   2   1    26166.43    26072.85    622.02 o 
   1   2   1    35618.12    35991.84    510.86 o 
   2   2   1    61332.76    62317.64    874.09 o 
   3   2   1     7153.76     7495.55    161.57 o 
   4   2   1    11596.68    11255.01    212.75 o 
   5   2   1     5023.75     4827.97    152.12 o 
   6   2   1     4938.36     5268.26    169.06 o 
   7   2   1     8665.07     8673.57    220.77 o 
   8   2   1     9960.17    10552.98    257.66 o 
   9   2   1      306.47      487.15    199.94 o 
  10   2   1        0.70       37.71    154.97 o 
  11   2   1     1346.46     1504.14    241.64 o 
  12   2   1      178.60      245.05    206.28 o 
  13   2   1     1249.93     1371.43    243.92 o 
  14   2   1      360.31      438.14    307.42 o 
  15   2   1      333.94      358.06    317.36 o 
  16   2   1     1302.33     1746.71    566.86 o 
  17   2   1     1641.13     2736.61    815.10 o 
  18   2   1     1077.59      800.40    775.02 o 
 -18   3   1     3950.31     2712.56    775.02 o 
 -17   3   1       92.83      299.32    693.51 o 
 -16   3   1     2591.73     3321.33    566.63 o 
 -15   3   1     1095.32     1078.38    470.85 o 
 -14   3   1     2454.21     2454.77    436.55 o 
 -13   3   1      210.41      768.50    411.92 o 
 -12   3   1      262.08      628.27    221.51 o 
 -11   3   1       14.74      109.02    207.96 o 
 -10   3   1        2.07      292.91    170.57 o 
  -9   3   1     2309.61     2265.73    192.63 o 
  -8   3   1     7918.90     8075.85    273.36 o 
  -7   3   1    18934.58    19736.66    379.66 o 
  -6   3   1    78688.60    82524.66   1197.39 o 
  -5   3   1    11903.47    11481.66    221.34 o 
  -4   3   1    68066.11    68382.96    870.84 o 
  -3   3   1      662.95      556.65     85.13 o 
  -2   3   1    26538.81    27275.89    520.61 o 
  -1   3   1    29239.46    29572.31    695.22 o 
   0   3   1    14322.58    14624.03    374.41 o 
   1   3   1       58.07      116.56     69.52 o 
   2   3   1     3031.97     2762.54     90.04 o 
   3   3   1      826.40      906.92     84.29 o 
   4   3   1     1065.79      903.10     88.17 o 
   5   3   1     6937.91     7476.18    180.41 o 
   6   3   1     5200.98     5542.63    176.76 o 
   7   3   1     2003.59     2086.85    129.88 o 
   8   3   1     1898.68     1982.24    159.56 o 
   9   3   1      756.37      608.81    149.88 o 
  10   3   1     6037.55     5866.42    243.51 o 
  11   3   1     2284.48     2654.50    201.97 o 
  12   3   1     1777.25     1602.71    277.75 o 
  13   3   1      850.58      766.57    231.39 o 
  14   3   1     2828.18     2780.22    449.58 o 
  15   3   1      414.18      412.38    368.83 o 
  16   3   1      259.32     -355.44    661.44 o 
  17   3   1      195.72      824.46    748.29 o 
 -18   4   1      186.75     -179.06    705.53 o 
 -17   4   1      971.41      722.90    725.58 o 
 -16   4   1     1790.99     1568.74    738.94 o 
 -15   4   1        4.50      337.28    648.07 o 
 -14   4   1     6412.28     6926.52    936.86 o 
 -13   4   1      562.65      904.56    300.93 o 
 -12   4   1    10836.84    11878.11    665.59 o 
 -11   4   1     1114.72     1508.50    206.15 o 
 -10   4   1     1875.50     2033.88    307.77 o 
  -9   4   1     5940.86     5842.32    226.34 o 
  -8   4   1     9994.54    10718.14    292.65 o 
  -7   4   1      464.47      731.79    123.89 o 
  -6   4   1      277.29      271.10    102.80 o 
  -5   4   1     5922.23     6594.65    179.68 o 
  -4   4   1     6869.73     7153.61    184.80 o 
  -3   4   1       23.31       26.67     66.47 o 
  -2   4   1     1493.52     1372.08    140.80 o 
  -1   4   1     1315.35     1361.50    163.69 o 
   0   4   1     2501.07     2251.38    167.71 o 
   1   4   1     7297.95     6317.85    190.11 o 
   2   4   1    14392.71    13328.76    248.25 o 
   3   4   1     7271.59     7342.92    190.87 o 
   4   4   1    29467.37    29358.82    410.67 o 
   5   4   1     2009.67     2152.68    142.74 o 
   6   4   1    26997.07    27948.24    420.70 o 
   7   4   1      162.43      181.34    136.32 o 
   8   4   1     1179.91     1175.14    165.18 o 
   9   4   1      473.79      552.52    163.92 o 
  10   4   1      139.41      -10.94    178.16 o 
  11   4   1      384.12      471.36    193.41 o 
  12   4   1     1964.07     2305.80    275.92 o 
  13   4   1        0.65      399.42    251.84 o 
  14   4   1     7311.20     7331.03    639.10 o 
  15   4   1       49.18     -276.95    776.59 o 
  16   4   1     1941.75     2366.47    808.42 o 
  17   4   1        0.11      323.37    760.32 o 
 -17   5   1       58.15      625.18    463.59 o 
 -16   5   1      134.49     -188.52    751.63 o 
 -15   5   1      369.35      643.24    431.79 o 
 -14   5   1      421.50     -131.71    582.60 o 
 -13   5   1      912.22      730.82    319.47 o 
 -12   5   1       33.04     -288.79    192.53 o 
 -11   5   1      253.55      406.15    189.75 o 
 -10   5   1      423.73      222.61    184.64 o 
  -9   5   1      265.68      359.81    170.58 o 
  -8   5   1     6897.32     6953.08    254.87 o 
  -7   5   1     1860.94     2321.90    147.29 o 
  -6   5   1     3762.28     3383.10    135.75 o 
  -5   5   1     5341.72     5765.36    186.66 o 
  -4   5   1    35217.44    35847.06    509.51 o 
  -3   5   1     2299.06     2302.20    102.68 o 
  -2   5   1    19506.22    18853.32    486.41 o 
  -1   5   1     1042.25     1030.67    168.61 o 
   0   5   1     5434.48     4888.55    267.27 o 
   1   5   1    10749.28    10734.87    270.80 o 
   2   5   1     6406.46     7315.47    202.40 o 
   3   5   1     8116.18     8240.65    169.59 o 
   4   5   1    14786.95    14687.92    250.26 o 
   5   5   1        5.63     -132.78     99.85 o 
   6   5   1     3004.37     2913.52    166.98 o 
   7   5   1      204.18       79.05    114.87 o 
   8   5   1     4546.03     5411.02    341.07 o 
   9   5   1     2619.25     2585.72    193.40 o 
  10   5   1     2409.11     2708.78    208.30 o 
  11   5   1     1874.16     1559.92    213.85 o 
  12   5   1       24.92       39.91    365.92 o 
  13   5   1      975.21     1127.72    300.54 o 
  14   5   1      779.62     1184.25    361.94 o 
  15   5   1        6.19       91.59    360.20 o 
  16   5   1      899.12      891.21    472.81 o 
  17   5   1      247.87      216.47    784.37 o 
 -17   6   1      324.84      -59.11    448.20 o 
 -16   6   1      433.75      382.55    424.48 o 
 -15   6   1      837.21      402.77    406.28 o 
 -14   6   1      891.86      797.55    782.37 o 
 -13   6   1     1354.60     1260.56    379.59 o 
 -12   6   1     4138.68     4598.85    371.63 o 
 -11   6   1     2577.09     2609.87    294.35 o 
 -10   6   1     2054.90     1769.07    220.02 o 
  -9   6   1     2629.82     2532.77    208.18 o 
  -8   6   1     2769.99     2468.49    195.12 o 
  -7   6   1     3908.84     4123.45    341.96 o 
  -6   6   1      185.15       28.36    114.81 o 
  -5   6   1     2448.25     2701.72    121.35 o 
  -4   6   1      870.43     1005.55    105.75 o 
  -3   6   1       91.97      168.83    144.77 o 
  -2   6   1      686.94      612.58    125.84 o 
  -1   6   1     4804.87     4237.85    244.96 o 
   0   6   1      565.38      529.17    327.38 o 
   1   6   1     9281.83     8265.15    250.96 o 
   2   6   1     9170.77     9269.76    286.09 o 
   3   6   1    12485.71    14101.89    336.33 o 
   4   6   1      355.98      319.44     95.71 o 
   5   6   1      780.12      823.96    104.38 o 
   6   6   1        7.69       92.47    151.98 o 
   7   6   1        3.97        9.55    144.65 o 
   8   6   1      167.50      -18.07    108.98 o 
   9   6   1        8.32       21.20    170.14 o 
  10   6   1      276.90      297.08    191.67 o 
  11   6   1       18.52     -109.21    241.25 o 
  12   6   1     1001.77     1203.45    330.01 o 
  13   6   1        1.02      204.12    322.32 o 
  14   6   1      646.32      415.10    372.07 o 
  15   6   1        6.32     -615.65    410.43 o 
  16   6   1      542.32     1094.45    460.73 o 
 -16   7   1      179.51     -682.56    591.95 o 
 -15   7   1      182.83      734.03    395.78 o 
 -14   7   1        1.52      102.38    360.16 o 
 -13   7   1      283.85     -315.65    320.92 o 
 -12   7   1      386.51      663.41    436.28 o 
 -11   7   1      429.75       14.19    260.01 o 
 -10   7   1       65.18      -55.94    153.36 o 
  -9   7   1     1615.41     1463.90    314.95 o 
  -8   7   1      524.90      386.91    172.56 o 
  -7   7   1     3459.33     3461.99    213.28 o 
  -6   7   1     2279.19     2213.09    131.32 o 
  -5   7   1     1932.11     1682.64    135.03 o 
  -4   7   1     2354.75     2156.56    157.32 o 
  -3   7   1     2199.40     2134.44    177.83 o 
  -2   7   1      140.47      165.93    109.50 o 
  -1   7   1     4083.15     4307.38    253.20 o 
   0   7   1        7.87      -67.48    157.79 o 
   1   7   1     1481.25     1575.42    121.57 o 
   2   7   1     6405.62     6214.73    236.37 o 
   3   7   1     1798.73     1899.56    140.66 o 
   4   7   1      143.29      165.99    138.06 o 
   5   7   1      413.44      438.95    101.91 o 
   6   7   1      593.19      669.96    161.35 o 
   7   7   1     1798.12     1682.16    196.15 o 
   8   7   1     1563.03     1718.99    215.65 o 
   9   7   1     8313.33     8368.07    350.05 o 
  10   7   1     1888.20     1989.36    277.70 o 
  11   7   1     2368.37     2959.65    672.72 o 
  12   7   1     1575.83     2210.07    348.32 o 
  13   7   1     1222.89      576.03    634.29 o 
  14   7   1      669.91     1319.16    407.38 o 
  15   7   1      488.00      899.27    427.15 o 
  16   7   1      157.27     -504.14    418.62 o 
 -16   8   1      317.55     1004.85    792.39 o 
 -15   8   1     1272.11     2159.36    816.44 o 
 -14   8   1        8.20     -169.12    268.63 o 
 -13   8   1     1527.36     1608.83    701.52 o 
 -12   8   1      680.84      207.12    653.42 o 
 -11   8   1     1983.36     1428.43    636.05 o 
 -10   8   1      231.62       -5.34    555.87 o 
  -9   8   1     4164.06     4717.01    318.69 o 
  -8   8   1     1094.02     1249.74    192.72 o 
  -7   8   1     3087.14     3015.67    359.70 o 
  -6   8   1      685.00      674.73    171.05 o 
  -5   8   1      488.37      832.69    207.97 o 
  -4   8   1      433.99      572.44    202.96 o 
  -3   8   1     5084.37     5272.31    217.11 o 
  -2   8   1     5167.68     5593.41    215.91 o 
  -1   8   1     9238.16     9405.23    267.05 o 
   0   8   1     2033.51     1516.62    201.73 o 
   1   8   1     8805.49     8723.46    311.25 o 
   2   8   1     3068.17     2797.79    198.33 o 
   3   8   1     9256.79     9015.58    276.17 o 
   4   8   1      109.69      368.23    145.74 o 
   5   8   1     8871.67     8553.94    296.02 o 
   6   8   1     1642.43     1336.51    165.96 o 
   7   8   1     2104.88     2335.15    205.95 o 
   8   8   1     1501.70     1291.11    214.18 o 
   9   8   1        6.64      139.79    382.13 o 
  10   8   1      139.18     -296.66    373.99 o 
  11   8   1      119.90       11.95    408.06 o 
  12   8   1      320.08       54.79    582.60 o 
  13   8   1      425.71      150.55    298.10 o 
  14   8   1      329.78      686.27    385.50 o 
  15   8   1     1006.77      736.27    779.02 o 
 -15   9   1      773.16      565.23    785.71 o 
 -14   9   1       77.47      571.91    728.25 o 
 -13   9   1      168.27     -939.37    641.39 o 
 -12   9   1      241.70     -861.87    628.03 o 
 -11   9   1      395.11     1093.04    630.70 o 
 -10   9   1        0.05      812.43    587.94 o 
  -9   9   1      250.50      130.95    539.84 o 
  -8   9   1      652.85      764.11    277.18 o 
  -7   9   1     4327.50     4301.14    335.69 o 
  -6   9   1     2935.18     3118.94    355.94 o 
  -5   9   1    11179.20    10453.03    442.37 o 
  -4   9   1     5320.13     5519.95    290.65 o 
  -3   9   1    10207.31     9935.52    333.67 o 
  -2   9   1     4222.94     4387.91    335.59 o 
  -1   9   1     3763.41     3500.92    188.62 o 
   0   9   1      108.65      103.45    135.97 o 
   1   9   1      604.98      497.95    132.89 o 
   2   9   1     2326.91     2093.88    202.09 o 
   3   9   1     2556.44     2365.41    226.33 o 
   4   9   1     1706.47     1365.65    260.46 o 
   5   9   1     4766.40     4692.71    326.33 o 
   6   9   1      432.22      260.38    353.33 o 
   7   9   1     1847.97     1276.36    349.09 o 
   8   9   1      103.49     -582.60    479.71 o 
   9   9   1     2009.41     2394.53    654.76 o 
  10   9   1        3.90       38.75    577.25 o 
  11   9   1     2015.69     2198.11    694.84 o 
  12   9   1       24.67     -863.88    575.92 o 
  13   9   1      510.53     1237.35    717.56 o 
  14   9   1      305.52      462.34    718.89 o 
 -14  10   1      635.94     1650.25    796.40 o 
 -13  10   1     1637.73      880.58    729.58 o 
 -12  10   1      850.52     1171.88    696.18 o 
 -11  10   1     1821.21     1659.60    665.44 o 
 -10  10   1     1445.83      939.37    609.32 o 
  -9  10   1      611.27     1578.09    595.96 o 
  -8  10   1       39.98     -656.09    478.37 o 
  -7  10   1       43.66     -671.46    447.64 o 
  -6  10   1        8.13     -245.59    555.21 o 
  -5  10   1       16.87      -13.97    199.07 o 
  -4  10   1      206.84      261.28    202.11 o 
  -3  10   1     1445.82     1915.05    189.74 o 
  -2  10   1      104.00      146.26    150.93 o 
  -1  10   1      178.94      357.03    138.58 o 
   0  10   1     3021.82     2976.28    175.70 o 
   1  10   1     1139.29     1480.95    163.36 o 
   2  10   1      919.38      892.32    167.89 o 
   3  10   1     2661.81     2885.46    252.13 o 
   4  10   1     2333.68     2598.50    268.00 o 
   5  10   1     2216.74     2640.07    452.20 o 
   6  10   1     1836.09     2537.51    529.15 o 
   7  10   1     3337.46     3675.98    638.72 o 
   8  10   1      448.09      102.89    509.11 o 
   9  10   1      710.07      602.64    597.30 o 
  10  10   1       60.81      215.13    618.68 o 
  11  10   1      165.76       -8.02    622.69 o 
  12  10   1      878.57      367.46    676.13 o 
  13  10   1     1513.04     2354.45    785.71 o 
 -13  11   1      521.54      685.49    717.56 o 
 -12  11   1       27.59     -431.60    701.52 o 
 -11  11   1       65.68       86.86    613.33 o 
 -10  11   1     2235.22     2613.68    698.85 o 
  -9  11   1     1454.66     3072.00    637.38 o 
  -8  11   1     3090.54     2606.99    601.31 o 
  -7  11   1     1361.10     1452.35    392.58 o 
  -6  11   1     6425.17     6913.64    495.66 o 
  -5  11   1      710.83     1456.50    497.08 o 
  -4  11   1      973.83     1301.36    245.59 o 
  -3  11   1     4564.79     4584.11    249.80 o 
  -2  11   1     1768.11     1585.87    180.99 o 
  -1  11   1      338.88      441.69    174.93 o 
   0  11   1      112.70      245.27    176.28 o 
   1  11   1       95.97      -40.97    160.33 o 
   2  11   1      213.63      142.43    176.11 o 
   3  11   1     2048.73     1959.82    218.01 o 
   4  11   1       11.52      320.70    432.94 o 
   5  11   1      437.40      618.68    477.04 o 
   6  11   1      801.23     -140.30    469.02 o 
   7  11   1      147.56      215.13    534.49 o 
   8  11   1      995.70      851.18    578.59 o 
   9  11   1      980.31      586.61    595.96 o 
  10  11   1     4264.78     4251.90    775.02 o 
  11  11   1       25.30     -185.74    626.69 o 
  12  11   1     1180.54     1785.21    764.33 o 
 -11  12   1       51.41     -155.79    459.41 o 
 -10  12   1     2570.82     1944.31    491.23 o 
  -9  12   1       56.68      107.96    407.61 o 
  -8  12   1     1464.92     2072.05    436.01 o 
  -7  12   1      251.43      171.69    434.28 o 
  -6  12   1     1104.91      646.29    356.41 o 
  -5  12   1      487.28     -168.37    469.02 o 
  -4  12   1     1539.13     1577.65    324.08 o 
  -3  12   1     2216.53     2352.87    319.50 o 
  -2  12   1     4722.94     5337.61    284.40 o 
  -1  12   1       40.57       61.24    188.40 o 
   0  12   1     9666.13     9518.47    389.39 o 
   1  12   1      634.79      750.56    206.79 o 
   2  12   1     3591.37     3694.07    373.48 o 
   3  12   1       54.25     -418.16    278.77 o 
   4  12   1     1316.08      963.81    332.96 o 
   5  12   1     1101.58      890.05    793.06 o 
   6  12   1      599.68     1082.35    526.48 o 
   7  12   1      342.72       92.20    542.51 o 
   8  12   1        9.76     -364.79    559.88 o 
   9  12   1       47.57      116.25    614.67 o 
  10  12   1       31.10     -161.68    646.74 o 
  11  12   1      348.50      591.95    686.82 o 
  -9  13   1        0.02      250.52    442.66 o 
  -8  13   1      514.65      826.59    419.51 o 
  -7  13   1        7.49     -525.61    350.41 o 
  -6  13   1     1965.67     2475.21    406.33 o 
  -5  13   1       24.77      -42.96    330.47 o 
  -4  13   1     3768.20     4012.04    392.21 o 
  -3  13   1        3.28      156.15    284.24 o 
  -2  13   1     2209.70     2385.24    311.78 o 
  -1  13   1        1.08      518.80    258.41 o 
   0  13   1     1142.82     1609.58    388.18 o 
   1  13   1      133.13     -136.31    503.09 o 
   2  13   1      275.72      889.87    288.57 o 
   3  13   1     1233.29      691.99    314.87 o 
   4  13   1        0.66       41.13    324.96 o 
   5  13   1      475.55      993.86    418.91 o 
   6  13   1     1815.54     1509.95    555.87 o 
   7  13   1      267.15      917.33    415.74 o 
   8  13   1     3038.59     3280.46    738.94 o 
   9  13   1      155.81     -495.74    629.37 o 
  -7  14   1      227.87     -359.66    382.07 o 
  -6  14   1      222.20      446.78    432.94 o 
  -5  14   1       21.62       54.04    343.41 o 
  -4  14   1      845.67      481.04    494.41 o 
  -3  14   1       63.42       -8.49    385.50 o 
  -2  14   1     1769.05     1960.20    307.26 o 
  -1  14   1     1945.60     2213.62    308.20 o 
   0  14   1     4671.34     4684.94    393.52 o 
   1  14   1      293.86     -277.62    271.09 o 
   2  14   1     2130.34     2021.91    330.08 o 
   3  14   1        9.77     -122.74    306.91 o 
   4  14   1     1904.13     1375.67    367.26 o 
   5  14   1      950.49      633.10    719.56 o 
   6  14   1      599.05      681.04    402.89 o 
  -3  15   1     2431.94     2202.75    349.03 o 
  -2  15   1     2113.27     2534.40    463.01 o 
  -1  15   1      721.86     1041.06    477.04 o 
   0  15   1      408.70      569.68    337.40 o 
   1  15   1       12.75      147.71    300.65 o 
   2  15   1        6.70      251.05    301.41 o 
 -18   0   2      317.72      649.41    737.60 o 
 -16   0   2      169.64      229.83    656.09 o 
 -14   0   2     1392.37     1182.57    591.95 o 
 -12   0   2    16038.95    14919.06   1044.94 o 
 -10   0   2    15575.14    16322.53   2367.14 o 
  -8   0   2     5835.96     5054.02    323.04 o 
  -6   0   2     1323.64      859.88    229.76 o 
  -4   0   2      642.38      449.18    168.45 o 
   2   0   2     2108.15     2020.37    151.56 o 
   4   0   2      402.49       12.37    151.51 o 
   6   0   2     6344.11     6568.68    296.71 o 
   8   0   2     6170.77     6605.83    465.20 o 
  10   0   2      721.39     1105.81    347.40 o 
  12   0   2     1131.24     1081.51    404.13 o 
  14   0   2      329.44      159.82    438.06 o 
  16   0   2      454.30      698.33    476.14 o 
  18   0   2     2134.83     1694.35    789.71 o 
 -18   1   2     1949.23     1758.45   1521.30 o 
 -17   1   2     1609.68     1908.93    511.70 o 
 -16   1   2     4191.37     3937.07    574.74 o 
 -15   1   2     3705.24     3353.85    522.38 o 
 -14   1   2      211.14      109.51    540.51 o 
 -13   1   2      234.87        1.96    370.98 o 
 -12   1   2     4686.18     5063.33   1521.30 o 
 -11   1   2        2.26      -13.85    277.99 o 
 -10   1   2     1528.62     1862.06    251.17 o 
  -9   1   2     1709.83     2044.19    189.70 o 
  -8   1   2     4124.69     3932.01    213.30 o 
  -7   1   2      633.92      824.57    157.55 o 
  -6   1   2      124.76      294.84    139.65 o 
  -5   1   2     4335.93     4549.60    181.64 o 
  -4   1   2    12716.73    12843.95    302.17 o 
  -3   1   2      460.54      578.11    120.36 o 
  -2   1   2     8137.24     8754.49    199.04 o 
  -1   1   2    33941.65    30751.04   1142.59 o 
   0   1   2     6582.15     5430.80    533.28 o 
   1   1   2    14118.07    13804.52    319.61 o 
   2   1   2     4072.23     4391.61    128.64 o 
   3   1   2      299.77      266.11    101.43 o 
   4   1   2     4408.07     4409.80    195.81 o 
   5   1   2      869.03     1112.13    128.36 o 
   6   1   2     1637.28     1890.73    143.95 o 
   7   1   2      125.02      146.01    133.44 o 
   8   1   2    12286.60    12235.71    315.81 o 
   9   1   2      161.95      -91.36    169.26 o 
  10   1   2    13449.40    12720.74    770.70 o 
  11   1   2     1262.56     1057.16    277.66 o 
  12   1   2     6166.84     6147.37    401.28 o 
  13   1   2      452.27      502.25    219.50 o 
  14   1   2     1077.96      734.85    323.62 o 
  15   1   2      107.35        4.41    328.26 o 
  16   1   2      182.22      490.55    346.16 o 
  17   1   2     1277.90     1672.21    445.11 o 
  18   1   2      169.15      765.66    754.97 o 
 -18   2   2      173.60     -295.31    633.38 o 
 -17   2   2      272.50     -119.87    463.48 o 
 -16   2   2      362.99      982.94    476.63 o 
 -15   2   2       43.30     -207.23    383.01 o 
 -14   2   2     1706.40     1306.70    321.49 o 
 -13   2   2     2450.48     2437.01    327.91 o 
 -12   2   2      778.20      476.75    277.94 o 
 -11   2   2     3752.75     3740.64    389.36 o 
 -10   2   2     9690.77     9899.62    480.63 o 
  -9   2   2     2949.47     2985.47    275.61 o 
  -8   2   2     6078.93     5976.89    220.26 o 
  -7   2   2    24996.88    26496.36    498.27 o 
  -6   2   2    14196.52    14799.20    328.78 o 
  -5   2   2    29920.38    31785.13    538.80 o 
  -4   2   2    16964.35    17645.46    335.50 o 
  -3   2   2     4254.22     3664.94    132.92 o 
  -2   2   2        4.00      -54.15     65.49 o 
  -1   2   2     3827.13     3855.50    110.57 o 
   0   2   2      751.79      830.22     93.49 o 
   1   2   2    17867.66    17038.00    272.02 o 
   2   2   2     8323.35     8558.25    182.69 o 
   3   2   2      721.19      776.94     84.56 o 
   4   2   2     2869.49     2848.17    110.76 o 
   5   2   2    14941.36    14859.78    307.46 o 
   6   2   2     2155.42     1972.62    161.27 o 
   7   2   2     9074.47     8191.02    212.77 o 
   8   2   2     1386.94     1201.45    142.57 o 
   9   2   2     2174.81     2366.16    166.81 o 
  10   2   2     1172.09     1166.50    164.38 o 
  11   2   2      178.39       80.43    182.71 o 
  12   2   2      127.09      364.41    198.34 o 
  13   2   2      151.52     -118.59    351.21 o 
  14   2   2        2.61        5.69    340.61 o 
  15   2   2     3117.20     2716.48    455.36 o 
  16   2   2      586.13      867.77    522.29 o 
  17   2   2     1408.55     2342.28    766.33 o 
 -18   3   2       46.64      559.88    765.66 o 
 -17   3   2     3249.47     2358.45    801.74 o 
 -16   3   2      297.39      439.19    469.81 o 
 -15   3   2     3093.89     3347.70    387.62 o 
 -14   3   2        9.60     -332.14    497.45 o 
 -13   3   2     1882.43     1908.57    324.68 o 
 -12   3   2       79.30      144.73    238.27 o 
 -11   3   2     1751.58     1681.44    227.74 o 
 -10   3   2      983.44      871.72    195.86 o 
  -9   3   2      556.41      620.99    212.63 o 
  -8   3   2     1900.54     1965.83    194.58 o 
  -7   3   2     3394.27     3168.47    173.82 o 
  -6   3   2    25253.35    26250.24    478.63 o 
  -5   3   2    26921.59    26791.08    438.07 o 
  -4   3   2     3572.63     3339.20    108.91 o 
  -3   3   2    53998.58    52677.79    812.87 o 
  -2   3   2     6653.65     6602.14    244.21 o 
  -1   3   2    10784.88     9453.89    246.30 o 
   0   3   2     1980.36     1874.77    154.68 o 
   1   3   2      324.86      406.78     84.16 o 
   2   3   2      677.49      763.90     85.33 o 
   3   3   2     4228.50     3654.89    112.15 o 
   4   3   2      752.21      724.05     89.74 o 
   5   3   2     5555.79     5670.59    156.31 o 
   6   3   2     2425.78     2377.72    141.80 o 
   7   3   2        1.66     -181.46    138.71 o 
   8   3   2      242.06      161.19    179.04 o 
   9   3   2      835.44      986.57    185.33 o 
  10   3   2      145.42      416.76    196.85 o 
  11   3   2       56.72      102.32    222.51 o 
  12   3   2        3.71      266.15    289.04 o 
  13   3   2     4999.85     5285.38    425.25 o 
  14   3   2      107.46      186.52    314.04 o 
  15   3   2     2774.57     3318.89    439.26 o 
  16   3   2      247.25       11.36    720.90 o 
  17   3   2      687.98      639.76    530.97 o 
 -18   4   2      167.73     -164.36    722.90 o 
 -17   4   2      256.12     -386.17    662.77 o 
 -16   4   2       13.19     -355.44    563.89 o 
 -15   4   2      926.46      946.03    754.97 o 
 -14   4   2       61.27      343.36    420.45 o 
 -13   4   2      558.27      478.67    265.19 o 
 -12   4   2      365.25      510.50    226.08 o 
 -11   4   2     1630.60     1813.22    256.83 o 
 -10   4   2     4686.31     4425.62    269.31 o 
  -9   4   2    20014.24    19928.31    512.25 o 
  -8   4   2     1839.62     1828.52    194.58 o 
  -7   4   2    34460.48    34174.23    551.00 o 
  -6   4   2     4434.31     5171.93    159.50 o 
  -5   4   2    10871.00    11156.68    212.51 o 
  -4   4   2      148.31        7.01     83.33 o 
  -3   4   2    14156.13    14880.07    297.07 o 
  -2   4   2        1.71       45.22     72.83 o 
  -1   4   2        4.29     -174.78    116.52 o 
   0   4   2     1913.71     1846.61    166.25 o 
   1   4   2    14196.95    14516.40    280.48 o 
   2   4   2     2938.04     3128.97    119.20 o 
   3   4   2     3677.88     3393.08    156.67 o 
   4   4   2     3467.22     3990.02    127.25 o 
   5   4   2    40859.38    43725.58    629.28 o 
   6   4   2      108.30      -30.34    100.59 o 
   7   4   2     8627.75     9052.82    381.09 o 
   8   4   2      721.20      691.32    155.81 o 
   9   4   2        3.23      350.05    164.41 o 
  10   4   2      127.62      179.27    176.52 o 
  11   4   2       28.02     -128.34    184.40 o 
  12   4   2      436.21      419.22    239.34 o 
  13   4   2      556.02      607.61    267.42 o 
  14   4   2      811.45      831.01    276.42 o 
  15   4   2      119.24      347.37    366.74 o 
  16   4   2      178.81     -353.19    475.24 o 
  17   4   2      353.98     -533.16    741.61 o 
 -17   5   2     2376.26     2732.18    511.78 o 
 -16   5   2       85.72     -250.07    515.12 o 
 -15   5   2     6556.77     7289.40    591.11 o 
 -14   5   2      196.64      179.47    260.02 o 
 -13   5   2     7682.16     8006.90    416.79 o 
 -12   5   2      884.35      860.67    352.89 o 
 -11   5   2     3347.60     3941.94    251.28 o 
 -10   5   2    12845.38    13001.13    373.60 o 
  -9   5   2     5590.39     6114.88    340.56 o 
  -8   5   2     2126.59     2226.81    169.51 o 
  -7   5   2    12147.14    11719.30    279.54 o 
  -6   5   2       43.35      141.78     90.84 o 
  -5   5   2    28733.01    28488.93    460.27 o 
  -4   5   2     4066.84     4135.32    155.57 o 
  -3   5   2     5612.21     5148.73    190.97 o 
  -2   5   2     4851.21     5691.86    162.61 o 
  -1   5   2     1733.71     1392.58    126.30 o 
   0   5   2     3642.94     3772.69    266.58 o 
   1   5   2     8068.09     8524.02    192.83 o 
   2   5   2     7754.77     7968.66    194.18 o 
   3   5   2     9413.52     9399.03    190.51 o 
   4   5   2     1430.83     1317.38    100.32 o 
   5   5   2     1182.82     1219.72    109.98 o 
   6   5   2     1599.16     1587.14    153.82 o 
   7   5   2      365.67      477.60    123.35 o 
   8   5   2      933.46      900.06    158.70 o 
   9   5   2      734.17      639.91    207.11 o 
  10   5   2     1626.93     1645.47    198.92 o 
  11   5   2     7044.30     7335.18    301.02 o 
  12   5   2      416.65      605.21    251.49 o 
  13   5   2    10179.13    10328.62   1021.82 o 
  14   5   2      227.94       88.75    332.99 o 
  15   5   2     1381.20     2137.70    419.22 o 
  16   5   2        5.45      327.05    510.20 o 
  17   5   2      536.55      -14.70    757.65 o 
 -17   6   2      343.54      897.48    458.38 o 
 -16   6   2       61.07      -60.60    422.47 o 
 -15   6   2      395.81      480.35    409.63 o 
 -14   6   2      167.67      453.51    380.04 o 
 -13   6   2     2694.57     2845.73    412.99 o 
 -12   6   2     4249.63     4741.10    482.23 o 
 -11   6   2     3246.03     3350.90    329.48 o 
 -10   6   2    15671.70    16369.57    461.25 o 
  -9   6   2     4473.70     4447.68    207.89 o 
  -8   6   2    11652.19    11183.64    364.35 o 
  -7   6   2     3403.24     3601.80    228.06 o 
  -6   6   2       60.47      119.61    111.84 o 
  -5   6   2      470.48      453.95    130.98 o 
  -4   6   2      149.04      115.67     96.99 o 
  -3   6   2     1698.89     1626.54    156.77 o 
  -2   6   2     6191.31     6272.72    342.22 o 
  -1   6   2      622.25      431.56    273.93 o 
   0   6   2      291.21      315.62    238.52 o 
   1   6   2    10485.11    10005.25    324.47 o 
   2   6   2      612.01      583.43    104.87 o 
   3   6   2     7694.38     7395.59    215.16 o 
   4   6   2     3182.69     3150.75    112.08 o 
   5   6   2     7307.40     6826.59    179.91 o 
   6   6   2     3559.92     3734.42    175.56 o 
   7   6   2     2503.30     2260.64    159.52 o 
   8   6   2     3453.34     3251.93    183.59 o 
   9   6   2      528.71      836.75    171.93 o 
  10   6   2     3615.12     3642.95    235.64 o 
  11   6   2       52.96      224.16    224.35 o 
  12   6   2      905.25      784.20    323.28 o 
  13   6   2       20.51      144.13    616.64 o 
  14   6   2      165.30      -14.81    414.45 o 
  15   6   2       14.89     -279.39    493.56 o 
  16   6   2      452.37      686.54    451.81 o 
 -16   7   2      730.33      325.73    778.36 o 
 -15   7   2      335.74      522.22    549.86 o 
 -14   7   2     1528.10      801.19    434.94 o 
 -13   7   2      187.93      386.65    316.80 o 
 -12   7   2      852.60     1407.91    376.15 o 
 -11   7   2      288.64      116.83    324.85 o 
 -10   7   2       29.13       36.69    213.60 o 
  -9   7   2       22.29      -47.68    186.45 o 
  -8   7   2      213.83      355.10    167.49 o 
  -7   7   2      227.33      157.49    142.49 o 
  -6   7   2      764.17      891.22    175.64 o 
  -5   7   2        1.33      196.46    122.77 o 
  -4   7   2     8302.77     8090.30    220.70 o 
  -3   7   2     5918.82     5452.42    221.70 o 
  -2   7   2    15457.09    14728.15    565.24 o 
  -1   7   2    16750.34    16615.21    595.44 o 
   0   7   2    22571.59    21631.23    720.43 o 
   1   7   2      486.46      398.94    134.30 o 
   2   7   2    12294.11    12179.77    339.84 o 
   3   7   2      212.77      303.68    128.25 o 
   4   7   2      442.03      324.31    117.21 o 
   5   7   2     2417.78     2282.60    149.76 o 
   6   7   2      961.87      847.37    168.12 o 
   7   7   2     2487.17     2557.46    218.02 o 
   8   7   2     8238.77     8321.45    332.90 o 
   9   7   2     1460.50     1573.64    217.88 o 
  10   7   2      771.82      582.59    271.26 o 
  11   7   2      310.60      423.73    282.25 o 
  12   7   2      573.26      624.14    314.17 o 
  13   7   2      531.21      845.75    498.55 o 
  14   7   2     1179.82      839.59    359.92 o 
  15   7   2      144.50      870.64    421.46 o 
 -16   8   2      233.96      732.26    728.25 o 
 -15   8   2       12.44     -706.87    652.08 o 
 -14   8   2     2241.75     1150.50    690.83 o 
 -13   8   2      526.82     1174.55    694.84 o 
 -12   8   2     2717.95     1639.56    653.42 o 
 -11   8   2     2173.57     1718.40    658.76 o 
 -10   8   2     6927.08     7213.00    804.41 o 
  -9   8   2      557.11      619.59    254.39 o 
  -8   8   2    11146.07    11680.63    616.47 o 
  -7   8   2      332.97      365.58    189.46 o 
  -6   8   2      807.19      690.01    169.58 o 
  -5   8   2     1895.10     1687.09    219.90 o 
  -4   8   2     1817.90     2037.82    186.71 o 
  -3   8   2     9594.46    10227.18    313.95 o 
  -2   8   2        1.43      -67.24    204.93 o 
  -1   8   2     3942.56     4342.88    454.99 o 
   0   8   2     4053.62     4231.26    284.23 o 
   1   8   2     2350.26     2638.92    153.14 o 
   2   8   2     6067.45     5667.53    268.12 o 
   3   8   2     2689.62     2977.45    171.04 o 
   4   8   2     3947.59     3563.42    196.06 o 
   5   8   2       21.58      126.26    246.60 o 
   6   8   2     5515.93     5302.04    261.53 o 
   7   8   2       53.10     -186.68    276.00 o 
   8   8   2     4039.52     3663.46    282.33 o 
   9   8   2      291.44      227.31    375.47 o 
  10   8   2      216.72        1.00    499.75 o 
  11   8   2     2782.14     2455.66    488.03 o 
  12   8   2      264.29     -353.14    450.67 o 
  13   8   2      180.38       73.26    293.41 o 
  14   8   2      350.20      749.88    368.88 o 
  15   8   2      113.13     -326.04    705.53 o 
 -15   9   2      282.77      -41.42    688.16 o 
 -14   9   2     1419.81     1942.89    729.58 o 
 -13   9   2       53.59      447.64    684.15 o 
 -12   9   2      737.30      666.78    666.78 o 
 -11   9   2       35.31      -82.85    594.62 o 
 -10   9   2       81.91      144.31    549.19 o 
  -9   9   2     1976.40     1388.35    555.87 o 
  -8   9   2     3440.46     3015.41    331.49 o 
  -7   9   2     3437.83     3750.07    238.41 o 
  -6   9   2     7227.14     7325.91    329.15 o 
  -5   9   2      344.82      511.34    189.57 o 
  -4   9   2    15970.97    15311.64    436.14 o 
  -3   9   2        0.39      102.70    140.67 o 
  -2   9   2     2193.09     2035.95    245.87 o 
  -1   9   2     3504.24     3109.76    282.93 o 
   0   9   2      784.50      706.09    227.62 o 
   1   9   2      188.95       90.13    153.96 o 
   2   9   2     3041.62     3169.55    193.42 o 
   3   9   2      468.11      478.32    169.81 o 
   4   9   2      184.31      156.86    187.87 o 
   5   9   2      390.73      564.97    206.00 o 
   6   9   2        0.04      182.07    219.81 o 
   7   9   2      385.08      796.40    525.14 o 
   8   9   2      216.49      333.85    398.87 o 
   9   9   2        0.71     -444.73    390.10 o 
  10   9   2      764.95      711.16    444.29 o 
  11   9   2      333.74      735.69    482.38 o 
  12   9   2     2700.73     2552.21    730.92 o 
  13   9   2      440.09       62.80    690.83 o 
  14   9   2     1586.32     1737.11    776.35 o 
 -14  10   2       90.35      696.18    694.84 o 
 -13  10   2      397.85     2240.87    749.63 o 
 -12  10   2      777.44      271.26    652.08 o 
 -11  10   2     1224.37      725.58    653.42 o 
 -10  10   2     3068.72     2183.41    661.44 o 
  -9  10   2     1250.12     1389.68    598.63 o 
  -8  10   2     5083.67     4575.27    649.41 o 
  -7  10   2      235.79       -9.22    328.32 o 
  -6  10   2     5636.17     4980.59    340.84 o 
  -5  10   2      274.91      176.40    197.85 o 
  -4  10   2     3183.38     3007.10    217.47 o 
  -3  10   2      663.11      515.88    163.55 o 
  -2  10   2      331.57      323.18    174.74 o 
  -1  10   2       34.63     -319.63    229.65 o 
   0  10   2     2736.68     2935.85    293.85 o 
   1  10   2      316.17      397.40    175.49 o 
   2  10   2     6160.12     6356.99    308.71 o 
   3  10   2     3865.52     3780.07    375.46 o 
   4  10   2     6962.69     6540.45    353.63 o 
   5  10   2     2133.48     2290.95    357.66 o 
   6  10   2     4605.33     4214.37    442.50 o 
   7  10   2      102.55     -340.74    485.05 o 
   8  10   2      878.98        6.58    962.09 o 
   9  10   2      211.40      269.92    591.95 o 
  10  10   2       68.86     -885.92    595.96 o 
  11  10   2        6.32     -630.70    624.02 o 
  12  10   2        0.01      543.85    685.49 o 
  13  10   2      262.09      917.99    738.94 o 
 -13  11   2      396.29      372.81    722.90 o 
 -12  11   2      502.17      924.67    698.85 o 
 -11  11   2      538.24      154.94    456.82 o 
 -10  11   2       76.37      516.69    933.36 o 
  -9  11   2       79.62      358.35    407.97 o 
  -8  11   2     2055.25     2167.79    420.14 o 
  -7  11   2     2691.63     1867.15    391.97 o 
  -6  11   2     2068.35     1860.14    373.14 o 
  -5  11   2     3134.08     3415.14    293.41 o 
  -4  11   2     1180.07      960.31    225.82 o 
  -3  11   2     3937.06     3941.16    229.02 o 
  -2  11   2     3279.12     3341.93    198.72 o 
  -1  11   2     2910.67     2517.50    252.27 o 
   0  11   2       78.30      292.13    382.83 o 
   1  11   2     5376.38     5269.29    238.01 o 
   2  11   2      244.74      -97.83    227.46 o 
   3  11   2        1.75      308.59    666.11 o 
   4  11   2        6.79        8.02    448.97 o 
   5  11   2      184.79     -200.44    474.36 o 
   6  11   2      955.77     1174.55    494.41 o 
   8  11   2      306.41      104.23    591.95 o 
   9  11   2     2438.02     2945.06    692.17 o 
  10  11   2     1325.46     2120.60    744.28 o 
  11  11   2     1050.05      212.46    670.79 o 
  12  11   2      130.50      360.78    713.55 o 
 -11  12   2     3919.56     2855.14    545.63 o 
 -10  12   2        5.98      207.83    431.77 o 
  -9  12   2     4773.54     4126.21    518.97 o 
  -8  12   2       11.17     -118.32    369.43 o 
  -7  12   2     3198.22     2240.79    418.52 o 
  -6  12   2      218.61      -59.92    343.46 o 
  -5  12   2      108.01     -112.11    300.76 o 
  -4  12   2     1416.02     1807.93    494.41 o 
  -3  12   2     2202.08     1785.12    233.30 o 
  -2  12   2      193.89      534.11    186.66 o 
  -1  12   2     1921.37     1620.85    452.98 o 
   0  12   2      580.22      514.26    235.18 o 
   1  12   2     2061.26     2222.02    224.31 o 
   2  12   2       94.02      295.31    275.15 o 
   3  12   2      532.27      475.88    302.00 o 
   4  12   2      209.51      436.95    478.37 o 
   5  12   2     2170.04     3132.13    597.30 o 
   6  12   2      544.84      490.40    530.49 o 
   7  12   2     2904.55     2860.88    674.80 o 
   8  12   2      208.89      240.52    591.95 o 
   9  12   2     1064.13     1338.91    701.52 o 
  10  12   2       33.06     1296.15    678.81 o 
  -9  13   2       92.14      -70.46    417.43 o 
  -8  13   2      266.24      156.18    402.54 o 
  -7  13   2      207.72      143.98    376.40 o 
  -6  13   2      196.00      -96.39    344.00 o 
  -5  13   2     1996.64     1863.89    359.21 o 
  -4  13   2      199.58      -24.05    461.00 o 
  -3  13   2     4239.47     4611.50    370.16 o 
  -2  13   2       24.63     -259.72    247.91 o 
  -1  13   2     4215.46     3661.28    534.49 o 
   0  13   2        4.73      -53.77    237.00 o 
   1  13   2     1113.15     1611.76    284.61 o 
   2  13   2     1005.81     1252.22    301.77 o 
   3  13   2     1543.20     1907.67    339.76 o 
   4  13   2       74.59      539.63    341.71 o 
   5  13   2       17.99     -440.88    340.53 o 
   6  13   2      201.82     -334.06    517.12 o 
   7  13   2     1965.48     1834.65    652.08 o 
   8  13   2      243.90     -538.50    590.62 o 
   9  13   2     3181.07     3404.73    796.40 o 
  -7  14   2      305.74       35.54    395.91 o 
  -6  14   2     1312.24     1408.09    740.94 o 
  -5  14   2      387.89      555.13    345.36 o 
  -4  14   2      161.77      -29.22    305.30 o 
  -3  14   2        4.41      328.71    479.71 o 
  -2  14   2      733.67      534.49    467.68 o 
  -1  14   2     1055.38      995.49    463.67 o 
   0  14   2      128.52      287.29    444.97 o 
   1  14   2      582.12      373.01    360.12 o 
   2  14   2        4.24     -235.46    307.33 o 
   3  14   2      759.96     1031.67    336.37 o 
   4  14   2      729.87      392.94    459.66 o 
   5  14   2      696.15      438.90    379.66 o 
   6  14   2     1775.24     2242.20    579.93 o 
  -3  15   2     1036.90     1196.61    310.39 o 
  -2  15   2      688.33      610.66    495.74 o 
  -1  15   2      672.54      620.01    478.37 o 
   0  15   2      372.03      359.45    469.02 o 
   1  15   2      110.81       24.69    276.21 o 
   2  15   2       43.12      254.25    300.19 o 
 -19   0   3     1696.13     2711.22    868.55 o 
 -17   0   3     1663.58      873.90    725.58 o 
 -15   0   3      357.66      481.04    636.05 o 
 -13   0   3     1400.23     1791.89    630.70 o 
 -11   0   3     7507.91     7621.88    772.34 o 
  -9   0   3    27308.44    26359.31    800.19 o 
  -7   0   3     4189.30     3418.65    276.10 o 
  -5   0   3     3925.91     4404.71    310.94 o 
  -3   0   3    16400.28    15885.56    407.79 o 
   1   0   3       34.10      -38.59     84.59 o 
   3   0   3      708.18      757.54    130.41 o 
   5   0   3     3896.06     4342.09    258.83 o 
   7   0   3     7060.44     6749.85    348.47 o 
   9   0   3    13834.48    12954.10    629.13 o 
  11   0   3    18231.12    17636.09    832.28 o 
  13   0   3      565.40      574.71    439.70 o 
  15   0   3       84.88      960.04    471.18 o 
  17   0   3      869.24      635.43    519.53 o 
 -19   1   3      273.90      532.54    565.23 o 
 -18   1   3       37.50       89.39    508.73 o 
 -17   1   3     1282.88     1308.73    509.61 o 
 -16   1   3      845.73     1115.88    496.41 o 
 -15   1   3      587.91      358.76    457.62 o 
 -14   1   3     2988.61     3899.95    625.36 o 
 -13   1   3     4197.33     3836.85    648.07 o 
 -12   1   3     1165.84     1103.96    384.08 o 
 -11   1   3     4713.21     4220.76    357.48 o 
 -10   1   3       32.35       45.05    196.51 o 
  -9   1   3     4590.20     4251.37    221.98 o 
  -8   1   3       22.69      445.07    162.04 o 
  -7   1   3      310.35      274.48    150.80 o 
  -6   1   3     5121.81     5334.22    210.42 o 
  -5   1   3     1782.68     1803.51    166.04 o 
  -4   1   3       37.97      188.23    116.35 o 
  -3   1   3      968.82     1117.23    110.16 o 
  -2   1   3     3424.61     3350.69    115.39 o 
  -1   1   3    48472.80    49162.17    648.98 o 
   0   1   3      727.26      807.16     67.93 o 
   1   1   3    87319.80    86453.38   1083.39 o 
   2   1   3     4258.24     4363.15    127.47 o 
   3   1   3     1439.62     1416.17    105.29 o 
   4   1   3     6842.39     7166.03    196.80 o 
   5   1   3     1113.96     1293.17    134.82 o 
   6   1   3       25.63      170.33    136.03 o 
   7   1   3      313.38      223.30    142.36 o 
   8   1   3        0.22     -219.28    146.19 o 
   9   1   3     1330.20     1667.52    202.27 o 
  10   1   3      195.77     -149.87    240.74 o 
  11   1   3      968.60     1007.34    188.99 o 
  12   1   3      252.17       88.87    189.83 o 
  13   1   3        5.23     -181.18    289.45 o 
  14   1   3     1920.93     1343.10    337.99 o 
  15   1   3     1203.62     1362.57    355.34 o 
  16   1   3     1708.93     1462.82    394.22 o 
  17   1   3     1134.09     1641.50    457.50 o 
 -18   2   3     1182.70     1621.90    698.18 o 
 -17   2   3       31.52      233.62    485.83 o 
 -16   2   3     1494.26     1383.42    362.76 o 
 -15   2   3      216.47      416.71    335.47 o 
 -14   2   3        7.09     -114.37    295.53 o 
 -13   2   3      262.44      126.18    341.23 o 
 -12   2   3      134.91       64.12    287.54 o 
 -11   2   3      621.61      476.89    318.70 o 
 -10   2   3     1253.20     1567.71    236.18 o 
  -9   2   3       29.48     -262.10    194.97 o 
  -8   2   3     1670.69     1783.52    180.39 o 
  -7   2   3     7485.03     7304.36    348.15 o 
  -6   2   3    22162.30    21614.18    416.19 o 
  -5   2   3     5308.25     5127.47    174.56 o 
  -4   2   3    24547.79    24107.39    461.83 o 
  -3   2   3     2693.77     2869.99    118.81 o 
  -2   2   3     5805.74     6131.07    129.44 o 
  -1   2   3    11328.40    11499.52    185.35 o 
   0   2   3     8532.75     8676.39    166.13 o 
   1   2   3     2034.09     2107.60     92.15 o 
   2   2   3     3667.75     3821.43    120.40 o 
   3   2   3    12007.70    11147.84    227.66 o 
   4   2   3     5065.49     5093.88    135.32 o 
   5   2   3     3011.01     2962.37    144.77 o 
   6   2   3     6805.79     6774.78    212.19 o 
   7   2   3     2437.22     2097.40    160.04 o 
   8   2   3      904.37      674.28    178.88 o 
   9   2   3    10337.01    10329.33    353.07 o 
  10   2   3      440.96      595.31    220.01 o 
  11   2   3       19.32     -112.37    257.65 o 
  12   2   3        1.68       47.06    283.12 o 
  13   2   3      181.46      130.79    301.05 o 
  14   2   3      300.31     1281.43    336.09 o 
  15   2   3      630.43      634.51    338.32 o 
  16   2   3      153.11     -105.74    388.32 o 
  17   2   3      392.76      677.52    531.74 o 
 -18   3   3     2661.26     2421.26    833.81 o 
 -17   3   3        0.53     -996.16    664.11 o 
 -16   3   3     3528.44     3193.27    552.74 o 
 -15   3   3     1225.55     2054.79    362.82 o 
 -14   3   3     6016.42     5260.02    420.15 o 
 -13   3   3      788.87      691.29    308.86 o 
 -12   3   3     2533.54     2279.86    282.60 o 
 -11   3   3     1997.68     2483.67    248.25 o 
 -10   3   3     2079.36     2231.92    221.66 o 
  -9   3   3     1725.85     1745.74    204.81 o 
  -8   3   3     3529.80     3770.81    207.68 o 
  -7   3   3    10958.43    11486.13    305.19 o 
  -6   3   3      511.38      507.60    120.51 o 
  -5   3   3     2936.97     2983.59    162.39 o 
  -4   3   3    15342.11    14848.48    243.84 o 
  -3   3   3      104.39        9.78     98.67 o 
  -2   3   3     1581.85     1600.08    100.18 o 
  -1   3   3       29.10       33.23     57.28 o 
   0   3   3     1276.62     1167.19     95.31 o 
   1   3   3     3772.36     3741.39    110.46 o 
   2   3   3    10281.62    10277.92    189.30 o 
   3   3   3       52.11       21.96     76.69 o 
   4   3   3     4372.51     4692.69    135.74 o 
   5   3   3      324.91      219.42     97.92 o 
   6   3   3     7632.10     7540.23    262.04 o 
   7   3   3      151.30      262.40    140.99 o 
   8   3   3       80.97      139.93    151.46 o 
   9   3   3      934.73     1231.03    205.99 o 
  10   3   3     2630.17     2592.26    216.53 o 
  11   3   3     2279.79     2050.35    262.18 o 
  12   3   3     4873.87     4607.01    318.71 o 
  13   3   3     1464.42     1350.29    282.55 o 
  14   3   3     6385.33     5976.85    381.42 o 
  15   3   3     1843.82     2313.29    433.51 o 
  16   3   3     4770.47     4871.27    638.82 o 
  17   3   3      231.57      793.75    742.28 o 
 -18   4   3      509.15     1608.83    809.76 o 
 -17   4   3      250.99      586.61    705.53 o 
 -16   4   3      960.12      995.49    698.85 o 
 -15   4   3      148.63      120.19    325.16 o 
 -14   4   3     1707.98     1184.58    365.50 o 
 -13   4   3      758.37      403.39    272.66 o 
 -12   4   3      427.29      -77.29    246.43 o 
 -11   4   3       43.03     -296.31    197.54 o 
 -10   4   3     3953.59     4304.66    311.28 o 
  -9   4   3     1334.99     1558.81    204.35 o 
  -8   4   3    23762.90    23231.54    546.41 o 
  -7   4   3      691.21      504.20    103.62 o 
  -6   4   3    24079.52    24086.96    367.00 o 
  -5   4   3      971.98      848.98    106.75 o 
  -4   4   3     7662.17     7476.83    187.81 o 
  -3   4   3     5752.49     5326.46    190.43 o 
  -2   4   3     1408.50     1395.85    129.80 o 
  -1   4   3      371.18      423.12    114.04 o 
   0   4   3      225.40      189.25    147.35 o 
   1   4   3      238.58      194.87     91.58 o 
   2   4   3     5281.70     5379.98    139.43 o 
   3   4   3     4487.52     4698.73    145.00 o 
   4   4   3    10817.17    11326.80    225.05 o 
   5   4   3     2572.44     3247.77    143.28 o 
   6   4   3    18446.50    18596.55    375.27 o 
   7   4   3      145.39      228.06    137.34 o 
   8   4   3     2249.03     2224.49    181.24 o 
   9   4   3      981.92     1120.18    178.09 o 
  10   4   3     1636.00     1640.48    204.97 o 
  11   4   3     3000.33     2662.24    251.30 o 
  12   4   3     3234.14     3018.06    292.10 o 
  13   4   3       90.56      254.58    264.62 o 
  14   4   3       76.30     -127.26    348.60 o 
  15   4   3      178.63     -207.62    477.47 o 
  16   4   3       18.15     -592.26    473.36 o 
  17   4   3      793.05      355.00    544.23 o 
 -18   5   3      871.38      250.96    893.27 o 
 -17   5   3      125.77      473.58    459.92 o 
 -16   5   3     2866.88     2861.87    795.73 o 
 -15   5   3        6.96      684.63    311.52 o 
 -14   5   3     5815.74     5410.68    364.74 o 
 -13   5   3       26.60     -102.91    248.46 o 
 -12   5   3     8235.25     8263.85    478.34 o 
 -11   5   3     9010.26     9159.04    374.06 o 
 -10   5   3     1354.38     1526.81    173.24 o 
  -9   5   3     6104.12     6640.55    326.48 o 
  -8   5   3      562.27      525.33    121.53 o 
  -7   5   3      123.79      137.53    141.98 o 
  -6   5   3      313.84      318.03    107.95 o 
  -5   5   3     1807.09     1898.53    124.25 o 
  -4   5   3     5024.44     5899.08    215.07 o 
  -3   5   3     5358.88     5689.24    177.01 o 
  -2   5   3     3960.92     3446.59    202.53 o 
  -1   5   3      921.00      901.53    160.10 o 
   0   5   3     7940.52     7379.40    275.22 o 
   1   5   3     1911.66     1778.61    105.35 o 
   2   5   3    12007.52    12145.45    260.35 o 
   3   5   3     6320.20     6956.90    169.39 o 
   4   5   3    10946.40    11402.95    253.65 o 
   5   5   3      364.43      342.25     95.66 o 
   6   5   3      296.53      137.78    109.61 o 
   7   5   3      170.06      139.89    131.65 o 
   8   5   3      112.22      313.53    153.44 o 
   9   5   3        0.91      133.57    166.89 o 
  10   5   3      735.95      492.82    215.03 o 
  11   5   3      269.09      228.19    198.50 o 
  12   5   3      998.68     1505.31    378.75 o 
  13   5   3      221.43     -214.33    324.98 o 
  14   5   3     1279.19     1436.65    388.38 o 
  15   5   3       19.60     -210.95    363.11 o 
  16   5   3      913.11      838.65   1289.47 o 
 -17   6   3        2.45      -22.51    420.23 o 
 -16   6   3      880.81      734.33    426.70 o 
 -15   6   3       22.55     -138.23    385.11 o 
 -14   6   3       12.65       86.92    287.60 o 
 -13   6   3        0.82      187.56    272.01 o 
 -12   6   3     8260.29     7941.79    332.16 o 
 -11   6   3     1624.98     1585.65    223.45 o 
 -10   6   3    10052.08    10182.95    375.18 o 
  -9   6   3     5796.16     5731.20    219.77 o 
  -8   6   3     8952.94     9408.08    327.31 o 
  -7   6   3      855.59      882.90    176.87 o 
  -6   6   3     2251.92     2046.97    129.46 o 
  -5   6   3      381.64      384.47    124.91 o 
  -4   6   3      117.23      171.33     98.04 o 
  -3   6   3     3493.62     3565.44    177.99 o 
  -2   6   3      697.99      756.56    122.96 o 
  -1   6   3     3233.03     3138.07    181.66 o 
   0   6   3      224.07      366.71    134.55 o 
   1   6   3       24.05     -116.91     83.95 o 
   2   6   3    16040.22    17680.51    326.05 o 
   3   6   3      539.12      587.98    108.76 o 
   4   6   3     1640.36     1777.85    110.79 o 
   5   6   3      360.56      232.28    113.73 o 
   6   6   3      922.63     1028.86    156.33 o 
   7   6   3     4119.15     4368.47    178.44 o 
   8   6   3     4377.15     4626.48    211.19 o 
   9   6   3     1395.78     1580.47    185.04 o 
  10   6   3     5329.29     4993.74    274.62 o 
  11   6   3     1234.89     1187.43    279.83 o 
  12   6   3      514.58      431.58    313.70 o 
  13   6   3      173.93     -325.26    373.35 o 
  14   6   3      389.64     -161.63    337.98 o 
  15   6   3        9.42     -526.75    351.17 o 
  16   6   3       42.98     -198.84    374.96 o 
 -17   7   3      443.13       70.82    732.26 o 
 -16   7   3     1225.52     1351.44    394.36 o 
 -15   7   3     4544.91     4696.35    454.26 o 
 -14   7   3     3663.52     4210.01    442.96 o 
 -13   7   3    14014.76    13997.76   1490.57 o 
 -12   7   3      695.81      878.35    367.46 o 
 -11   7   3     3099.97     3266.94    458.25 o 
 -10   7   3     1034.45      811.55    254.46 o 
  -9   7   3       32.54        8.31    122.22 o 
  -8   7   3      418.05      253.39    160.69 o 
  -7   7   3     1215.42     1167.33    145.56 o 
  -6   7   3     1183.81     1387.14    205.79 o 
  -5   7   3     7266.14     7331.18    257.60 o 
  -4   7   3     7847.39     7766.41    223.30 o 
  -3   7   3     5318.69     4913.18    176.07 o 
  -2   7   3    11055.10    12164.14    516.67 o 
  -1   7   3     3369.55     3366.68    273.06 o 
   0   7   3     4853.70     4838.34    307.54 o 
   1   7   3     6693.48     6714.45    275.16 o 
   2   7   3     8756.38     8918.31    250.86 o 
   3   7   3     4260.29     4397.88    152.37 o 
   4   7   3      642.74      389.61    129.73 o 
   5   7   3      152.79      141.40    113.91 o 
   6   7   3      301.32      165.65    144.60 o 
   7   7   3      174.35      126.52    160.94 o 
   8   7   3      181.99      354.45    158.76 o 
   9   7   3      210.34      220.20    180.42 o 
  10   7   3      230.55      164.21    278.64 o 
  11   7   3     2163.10     2641.27    341.26 o 
  12   7   3       23.51      151.28    295.66 o 
  13   7   3     1196.89     1532.66    352.30 o 
  14   7   3      468.67     -211.98    695.62 o 
  15   7   3     2195.33     2758.46    436.01 o 
 -16   8   3      132.39     -199.10    680.14 o 
 -15   8   3       37.67       41.42    706.87 o 
 -14   8   3      752.37     -448.97    613.33 o 
 -13   8   3     2522.81     2027.07    674.80 o 
 -12   8   3     1314.16      607.99    634.71 o 
 -11   8   3     6084.15     6090.56    805.75 o 
 -10   8   3      168.81      255.22    538.50 o 
  -9   8   3     7379.53     7393.09    294.87 o 
  -8   8   3        5.89     -173.59    203.41 o 
  -7   8   3     3775.90     4086.61    232.21 o 
  -6   8   3       17.62      262.57    156.80 o 
  -5   8   3    11298.27    11041.89    318.80 o 
  -4   8   3     4673.13     4862.72    280.82 o 
  -3   8   3     7625.49     7572.21    257.09 o 
  -2   8   3       33.14      -53.14    210.70 o 
  -1   8   3     3400.32     3234.25    277.78 o 
   0   8   3     1093.28     1404.03    240.35 o 
   1   8   3      529.56      672.52    121.58 o 
   2   8   3      658.72      784.13    148.73 o 
   3   8   3     1832.98     1794.56    161.71 o 
   4   8   3      598.24      793.14    159.97 o 
   5   8   3     6219.60     6156.93    289.65 o 
   6   8   3     1092.83     1156.87    197.76 o 
   7   8   3     8597.83     8457.65    326.01 o 
   8   8   3       29.38       76.53    243.96 o 
   9   8   3     1741.51     1252.24    424.16 o 
  10   8   3      126.82       49.28    416.67 o 
  11   8   3     1841.27     2217.75    473.47 o 
  12   8   3      415.00      180.22    318.38 o 
  13   8   3      517.97      981.02    523.50 o 
  14   8   3        0.72     -349.65    426.87 o 
 -15   9   3     2656.23     2335.74    788.38 o 
 -14   9   3      321.02     -621.35    662.77 o 
 -13   9   3     3139.11     3814.95    795.06 o 
 -12   9   3       43.47     -686.82    597.30 o 
 -11   9   3     3742.79     2457.34    677.47 o 
 -10   9   3      520.09      183.06    550.53 o 
  -9   9   3      527.18      553.20    547.86 o 
  -8   9   3     1147.40      748.13    252.91 o 
  -7   9   3        2.41     -133.19    167.15 o 
  -6   9   3      234.72      435.66    205.13 o 
  -5   9   3      196.79      136.90    176.98 o 
  -4   9   3     5170.19     5335.26    241.32 o 
  -3   9   3     5291.65     5094.16    332.31 o 
  -2   9   3        0.33     -291.53    236.51 o 
  -1   9   3    10503.98    10637.68    519.55 o 
   0   9   3      764.87      665.39    243.64 o 
   1   9   3    12320.44    11639.92    404.33 o 
   2   9   3     1710.36     1899.78    180.72 o 
   3   9   3     3008.40     3161.49    216.81 o 
   4   9   3      566.36      597.40    196.56 o 
   5   9   3      251.07      186.71    210.33 o 
   6   9   3       38.88      333.43    228.73 o 
   7   9   3       33.16     -277.17    337.07 o 
   8   9   3      996.03     1249.94    409.84 o 
   9   9   3      332.31      311.61    404.83 o 
  10   9   3      145.31      567.08    465.68 o 
  11   9   3     1374.01     1421.14    833.14 o 
  12   9   3      288.25      550.47    448.65 o 
  13   9   3     1222.95     1561.19    623.35 o 
  14   9   3      208.47      395.53    725.58 o 
 -14  10   3        3.84      447.88    583.27 o 
 -13  10   3       96.07     -366.64    509.11 o 
 -12  10   3        6.93      542.28    461.99 o 
 -11  10   3      360.40      294.36    443.21 o 
 -10  10   3     2211.06     2598.49    452.44 o 
  -9  10   3     7447.24     7743.99    911.98 o 
  -8  10   3      848.61      848.40    367.03 o 
  -7  10   3    16676.02    17372.61    785.96 o 
  -6  10   3      959.22      696.46    257.57 o 
  -5  10   3     1115.09     1482.82    209.51 o 
  -4  10   3     2256.25     2622.35    208.70 o 
  -3  10   3       17.00      188.34    147.30 o 
  -2  10   3     4505.74     4825.98    367.37 o 
  -1  10   3        0.70      -67.79    248.36 o 
   0  10   3      531.22      485.39    267.66 o 
   1  10   3      732.69      792.13    274.13 o 
   2  10   3     2862.25     2937.33    205.61 o 
   3  10   3     2258.56     1848.89    206.99 o 
   4  10   3     3265.21     3524.82    263.03 o 
   5  10   3     2074.39     2165.98    320.01 o 
   6  10   3     1851.76     1772.63    391.95 o 
   7  10   3     1547.98     1806.83    418.25 o 
   8  10   3        2.62      264.25    461.67 o 
   9  10   3     3273.81     3856.62    599.30 o 
  10  10   3      569.55      161.30    447.94 o 
  11  10   3      524.80      518.40    463.89 o 
  12  10   3       68.36     -694.51    463.01 o 
  13  10   3        5.72     -279.27    672.13 o 
 -13  11   3      178.35      108.71    462.63 o 
 -12  11   3     3463.47     3417.18    558.12 o 
 -11  11   3      238.33      164.43    431.95 o 
 -10  11   3      948.53     1731.30    457.62 o 
  -9  11   3        0.24     -135.02    384.39 o 
  -8  11   3        0.77      194.20    664.78 o 
  -7  11   3      301.99       -3.37    487.73 o 
  -6  11   3     1557.01     2273.99    365.02 o 
  -5  11   3        3.76     -190.91    225.06 o 
  -4  11   3     2217.64     2332.06    240.06 o 
  -3  11   3      797.33      992.76    283.44 o 
  -2  11   3      394.90      880.84    479.71 o 
  -1  11   3      118.67      338.76    272.15 o 
   0  11   3     4912.02     4754.69    478.37 o 
   1  11   3     2468.24     2735.94    342.49 o 
   2  11   3     2758.85     2695.50    299.92 o 
   3  11   3      992.83     1079.09    300.97 o 
   4  11   3      169.03      458.33    475.70 o 
   5  11   3      882.51     1270.76    538.50 o 
   6  11   3      107.67      -95.40    531.15 o 
   7  11   3      584.31      159.82    396.40 o 
   8  11   3        4.40     -510.74    781.03 o 
   9  11   3       97.37     -130.95    593.29 o 
  10  11   3      193.64      616.00    690.83 o 
  11  11   3      289.16      233.84    696.18 o 
 -11  12   3       18.05      964.58    479.48 o 
 -10  12   3     1865.02     2072.03    486.14 o 
  -9  12   3      171.58      990.91    421.75 o 
  -8  12   3     2001.70     1179.45    485.05 o 
  -7  12   3      638.89      755.62    366.24 o 
  -6  12   3     3158.08     3962.59    421.83 o 
  -5  12   3     1158.80     1332.95    327.69 o 
  -4  12   3       12.91     -156.19    265.89 o 
  -3  12   3      795.05      516.38    249.61 o 
  -2  12   3      720.28      979.46    474.36 o 
  -1  12   3     1201.79      595.96    447.64 o 
   0  12   3      324.14      346.08    439.62 o 
   1  12   3      250.43      426.77    190.94 o 
   2  12   3        3.16     -351.43    427.60 o 
   3  12   3      125.69      153.67    461.00 o 
   4  12   3      709.17      741.61    511.78 o 
   5  12   3      425.08      506.43    543.85 o 
   6  12   3     1961.44     1965.60    575.92 o 
   8  12   3     1611.09     1252.05    633.38 o 
   9  12   3        0.50      193.75    618.68 o 
  10  12   3     1412.99      849.85    726.91 o 
 -10  13   3      481.34       70.57    452.03 o 
  -9  13   3       47.31      657.06    443.84 o 
  -8  13   3      295.46      408.92    408.64 o 
  -7  13   3      478.25      471.35    435.61 o 
  -6  13   3      265.09       25.02    407.55 o 
  -5  13   3      241.77      423.15    314.82 o 
  -4  13   3     2767.47     2594.45    336.44 o 
  -3  13   3       88.88     -207.12    456.99 o 
  -2  13   3     3860.52     3247.05    546.52 o 
  -1  13   3      369.20      407.55    471.69 o 
   0  13   3     4085.95     4561.91    606.65 o 
   1  13   3        0.61     -159.01    444.97 o 
   2  13   3      436.62      579.39    292.64 o 
   3  13   3      818.06     1333.40    332.20 o 
   4  13   3     2327.75     1793.23    594.62 o 
   5  13   3      221.99      494.41    549.19 o 
   6  13   3       13.60      644.07    591.95 o 
   8  13   3      631.30     1278.78    694.84 o 
  -7  14   3      956.31      790.88    386.40 o 
  -6  14   3     1026.25     1102.52    670.79 o 
  -5  14   3      381.88      243.06    362.79 o 
  -4  14   3      274.18      878.12    303.99 o 
  -3  14   3        3.91       82.85    486.39 o 
  -2  14   3        3.89      -42.76    463.67 o 
  -1  14   3      344.36      247.20    475.70 o 
   0  14   3       16.86      542.51    479.71 o 
   1  14   3       95.26      -89.53    462.34 o 
   2  14   3       52.23     -321.37    283.43 o 
   3  14   3      179.67     -232.96    564.56 o 
   4  14   3       34.47       -6.01    343.76 o 
   5  14   3     1228.38     1048.85    396.67 o 
   6  14   3     1140.83     1234.68    653.42 o 
  -2  15   3      761.28      942.05    527.81 o 
  -1  15   3      302.41     1186.58    529.15 o 
   0  15   3     1073.76      561.22    486.39 o 
   1  15   3      462.54     -291.30    474.36 o 
 -18   0   4     1476.06     2104.57    767.00 o 
 -16   0   4     1158.42     1702.36    724.24 o 
 -14   0   4      246.90      741.61    620.01 o 
 -12   0   4      284.34      831.14    535.83 o 
 -10   0   4       77.10       63.35    295.98 o 
  -8   0   4       86.48      183.90    235.23 o 
  -6   0   4     1313.95     1355.33    217.50 o 
  -4   0   4     2202.34     2334.65    179.57 o 
  -2   0   4   132255.92   127161.30   2528.13 o 
   0   0   4    36899.48    39563.73    666.43 o 
   2   0   4    10476.48    10654.23    250.16 o 
   4   0   4     1135.50     1195.34    126.71 o 
   6   0   4     5083.20     4954.43    311.87 o 
   8   0   4     9764.50    11710.97    444.45 o 
  10   0   4    16354.56    15426.76    765.89 o 
  12   0   4     3076.33     3112.53    508.27 o 
  14   0   4       19.30     -611.13    407.42 o 
  16   0   4      676.65      -34.20    465.64 o 
 -19   1   4       40.26      418.94    541.79 o 
 -18   1   4      186.28      935.42    684.82 o 
 -17   1   4        4.25       85.10    483.26 o 
 -16   1   4     1109.14     1515.75    508.24 o 
 -15   1   4      288.26      742.49    463.29 o 
 -14   1   4      943.83      943.83    421.56 o 
 -13   1   4       26.75       90.95    406.22 o 
 -12   1   4    15153.29    14935.53    845.17 o 
 -11   1   4      462.02      166.76    279.99 o 
 -10   1   4     9642.91     8529.60    485.38 o 
  -9   1   4     2735.03     3001.27    207.03 o 
  -8   1   4     8481.83     8212.33    280.51 o 
  -7   1   4     3971.91     4477.89    197.34 o 
  -6   1   4      835.91      848.24    145.43 o 
  -5   1   4     3466.28     3444.21    172.55 o 
  -4   1   4    17059.97    17674.89    349.70 o 
  -3   1   4    16582.04    16900.69    304.08 o 
  -2   1   4     5099.76     5548.49    143.63 o 
  -1   1   4    36275.70    35291.15    464.92 o 
   0   1   4    11718.67    12130.04    186.22 o 
   1   1   4    10553.26    10479.71    186.51 o 
   2   1   4     1583.62     1805.13    105.36 o 
   3   1   4     9591.98     8917.65    200.06 o 
   4   1   4     2166.58     2067.49    126.41 o 
   5   1   4     2550.39     2145.43    149.17 o 
   6   1   4      766.43      448.44    143.43 o 
   7   1   4     1088.65     1120.49    150.58 o 
   8   1   4     3387.32     3717.39    236.94 o 
   9   1   4        2.93       94.77    193.16 o 
  10   1   4     2615.31     2288.45    286.16 o 
  11   1   4      698.47      570.58    270.92 o 
  12   1   4        6.22     -171.71    441.67 o 
  13   1   4      507.37      673.57    311.17 o 
  14   1   4      967.40     1187.79    343.67 o 
  15   1   4      112.66     -347.54    308.46 o 
  16   1   4     2052.73     2223.01    398.07 o 
  17   1   4      213.69      707.85    536.39 o 
 -19   2   4     1367.59      859.20    797.73 o 
 -18   2   4     1918.64     2256.34    576.79 o 
 -17   2   4     2956.28     3498.53    590.00 o 
 -16   2   4       21.63     -492.29    328.20 o 
 -15   2   4     2592.44     2082.92    369.90 o 
 -14   2   4      287.42     -250.39    468.14 o 
 -13   2   4     1241.35      393.51    397.77 o 
 -12   2   4      157.15      282.71    308.07 o 
 -11   2   4      708.54      486.09    471.10 o 
 -10   2   4     1520.69     1680.01    244.95 o 
  -9   2   4     8564.50     9642.69    389.66 o 
  -8   2   4     1452.02     1686.57    166.90 o 
  -7   2   4     6400.53     5794.08    212.91 o 
  -6   2   4      100.78      231.69    127.95 o 
  -5   2   4     4509.30     4621.73    199.53 o 
  -4   2   4       37.12       30.55     84.82 o 
  -3   2   4     1036.61      897.37     91.15 o 
  -2   2   4    41042.54    41769.37    495.67 o 
  -1   2   4    19703.26    20484.06    281.73 o 
   0   2   4    14614.02    14598.05    223.33 o 
   1   2   4     3226.09     3708.72    113.64 o 
   2   2   4     6202.67     6070.57    157.19 o 
   3   2   4       26.87      -49.06     92.29 o 
   4   2   4     4518.52     4826.06    168.20 o 
   5   2   4      399.14      559.57    121.09 o 
   6   2   4     1304.52     1119.15    137.70 o 
   7   2   4      939.56      758.41    141.12 o 
   8   2   4      364.52      270.35    174.06 o 
   9   2   4     3139.67     3123.57    236.01 o 
  10   2   4     6448.87     6884.46    339.23 o 
  11   2   4     3132.34     3402.99    366.45 o 
  12   2   4     1925.30     2132.94    324.56 o 
  13   2   4     4552.33     4212.49    503.58 o 
  14   2   4     3037.66     2938.61    374.70 o 
  15   2   4      892.95      637.06    343.38 o 
  16   2   4      358.11      610.80    561.22 o 
  17   2   4      621.02      823.97    561.13 o 
 -18   3   4       29.41      -42.76    708.20 o 
 -17   3   4      920.66     1901.31    538.80 o 
 -16   3   4     1572.05     1423.98    365.90 o 
 -15   3   4     2183.67     2330.91    382.41 o 
 -14   3   4      138.92     -105.22    538.65 o 
 -13   3   4     1968.77     2269.31    339.24 o 
 -12   3   4      110.76      164.86    245.20 o 
 -11   3   4     1499.72     1224.30    250.11 o 
 -10   3   4      351.28      127.29    188.50 o 
  -9   3   4     2307.26     2661.19    201.30 o 
  -8   3   4     1421.62     1569.71    171.77 o 
  -7   3   4     5540.35     5424.13    193.01 o 
  -6   3   4       32.71      -38.32    115.05 o 
  -5   3   4        7.87     -150.58    110.76 o 
  -4   3   4     4420.27     4778.06    128.25 o 
  -3   3   4     7485.39     6742.13    153.87 o 
  -2   3   4     5196.57     5627.64    135.66 o 
  -1   3   4       57.27      132.73     84.89 o 
   0   3   4    18114.38    17871.28    298.67 o 
   1   3   4     9529.12     9719.88    184.62 o 
   2   3   4       41.92       12.14     82.32 o 
   3   3   4    28607.30    29155.67    440.48 o 
   4   3   4     2088.31     1881.79    123.54 o 
   5   3   4    23259.54    23119.37    363.43 o 
   6   3   4     5571.37     5841.44    205.01 o 
   7   3   4     1409.84     1436.71    178.63 o 
   8   3   4      405.12      598.22    161.99 o 
   9   3   4      262.28      122.90    169.45 o 
  10   3   4     1715.62     1799.15    226.47 o 
  11   3   4       91.77      -94.57    226.40 o 
  12   3   4      413.95      785.21    258.18 o 
  13   3   4     2463.54     2075.02    306.66 o 
  14   3   4       67.45      103.97    348.20 o 
  15   3   4     1278.85     1892.54   1103.06 o 
  16   3   4      262.25      312.31    919.33 o 
  17   3   4     2199.58     1573.75    587.62 o 
 -18   4   4        9.07      -30.73    720.23 o 
 -17   4   4     2007.37     1938.88    777.69 o 
 -16   4   4     1698.84     1603.08    440.44 o 
 -15   4   4     1918.61     2077.70    379.22 o 
 -14   4   4     2400.21     2924.74    416.33 o 
 -13   4   4       37.29      -79.84    236.87 o 
 -12   4   4     1400.57     1419.70    246.56 o 
 -11   4   4      614.01      746.42    196.54 o 
 -10   4   4     2201.58     2521.95    211.93 o 
  -9   4   4     1328.93     1083.63    205.38 o 
  -8   4   4       11.30       67.18    191.43 o 
  -7   4   4    10440.80     9748.05    277.63 o 
  -6   4   4     4620.52     5127.67    157.99 o 
  -5   4   4    11474.68    11454.99    263.40 o 
  -4   4   4     1848.27     1847.41    114.30 o 
  -3   4   4    18617.54    19363.15    346.35 o 
  -2   4   4     4698.02     4653.71    160.05 o 
  -1   4   4      934.26      873.54    133.31 o 
   0   4   4     6732.39     6889.81    225.07 o 
   1   4   4      156.23      179.44     86.71 o 
   2   4   4      269.18      300.47     84.19 o 
   3   4   4      666.11      705.63     95.38 o 
   4   4   4      480.19      454.38    102.41 o 
   5   4   4     7363.84     7745.24    198.29 o 
   6   4   4        0.45       71.03    113.43 o 
   7   4   4     2048.26     1873.86    167.11 o 
   8   4   4     2220.16     2508.18    191.93 o 
   9   4   4     2674.19     2732.06    211.50 o 
  10   4   4      295.74      199.69    185.09 o 
  11   4   4     2009.55     1790.88    241.54 o 
  12   4   4      133.44      106.22    255.64 o 
  13   4   4     2510.83     2582.57    324.00 o 
  14   4   4        0.69      306.50    369.32 o 
  15   4   4     3211.33     3270.84    593.36 o 
  16   4   4        2.28      -26.55    519.09 o 
 -18   5   4        0.53      102.44    465.32 o 
 -17   5   4      997.95      511.37    436.75 o 
 -16   5   4      876.91      177.72    650.75 o 
 -15   5   4     3139.00     3470.13   1073.66 o 
 -14   5   4      548.43      624.93    340.21 o 
 -13   5   4     3412.22     3560.81    393.76 o 
 -12   5   4      112.22       18.17    209.28 o 
 -11   5   4    19288.07    19771.82    449.24 o 
 -10   5   4     2306.68     2383.51    183.78 o 
  -9   5   4      888.30      535.46    157.67 o 
  -8   5   4       46.43       68.24    122.12 o 
  -7   5   4      140.57      280.44    142.19 o 
  -6   5   4     2432.84     2773.47    137.69 o 
  -5   5   4      183.95       18.65     83.53 o 
  -4   5   4     1897.96     1765.17    151.42 o 
  -3   5   4      369.13      312.82    113.06 o 
  -2   5   4     1980.27     1991.66    201.41 o 
  -1   5   4     2391.87     2317.96    166.29 o 
   0   5   4        3.99        3.90     83.22 o 
   1   5   4    25261.79    25206.03    468.06 o 
   2   5   4     2436.41     2486.28    157.24 o 
   3   5   4    16572.40    17092.54    310.80 o 
   4   5   4      145.79       85.94     99.48 o 
   5   5   4     3668.40     3364.25    141.45 o 
   6   5   4      322.36      409.27    108.26 o 
   7   5   4     6878.75     6786.18    216.27 o 
   8   5   4       26.19       76.93    158.95 o 
   9   5   4       94.02     -136.15    170.00 o 
  10   5   4       19.73      -18.67    214.86 o 
  11   5   4       11.34       63.19    232.04 o 
  12   5   4       11.27      553.13    291.10 o 
  13   5   4     3724.28     3361.72    409.89 o 
  14   5   4       14.79      288.71    358.95 o 
  15   5   4     2104.51     1353.98    534.73 o 
  16   5   4      139.07      -26.87    515.05 o 
 -17   6   4     2006.24     2202.08    468.56 o 
 -16   6   4      200.98      428.97    589.28 o 
 -15   6   4     3342.53     3198.02    365.43 o 
 -14   6   4      857.74     1074.00    356.61 o 
 -13   6   4      319.41      706.21    252.36 o 
 -12   6   4      335.24      296.01    205.45 o 
 -11   6   4     2703.59     2311.62    211.98 o 
 -10   6   4       54.36      -39.27    153.34 o 
  -9   6   4      791.51      755.29    177.07 o 
  -8   6   4     3574.52     3631.18    202.69 o 
  -7   6   4     3900.61     3942.66    206.58 o 
  -6   6   4     2487.00     2644.78    131.75 o 
  -5   6   4     9289.38     9593.73    348.34 o 
  -4   6   4     2958.50     3186.02    169.61 o 
  -3   6   4    18690.29    18754.77    371.51 o 
  -2   6   4     2241.06     2474.21    196.13 o 
  -1   6   4     6163.75     5297.59    252.86 o 
   0   6   4     1887.52     2009.40    158.43 o 
   1   6   4      948.53      786.51    121.03 o 
   2   6   4     3226.99     3434.56    140.73 o 
   3   6   4     3858.39     4011.11    159.68 o 
   4   6   4      544.02      694.39    105.89 o 
   5   6   4     3485.38     3165.62    164.86 o 
   6   6   4     2918.23     3094.13    173.30 o 
   7   6   4     3387.30     3405.82    174.20 o 
   8   6   4     4108.79     3904.07    230.42 o 
   9   6   4     1878.79     2081.08    203.35 o 
  10   6   4     6303.94     6213.73    326.47 o 
  11   6   4     2002.35     2433.36    437.04 o 
  12   6   4     3723.07     3649.35    401.77 o 
  13   6   4     1144.51     1353.00    373.63 o 
  14   6   4      454.36      641.94    500.27 o 
  15   6   4      453.47      273.10    389.44 o 
 -17   7   4        4.43       89.53    708.20 o 
 -16   7   4      719.10     1900.38    400.58 o 
 -15   7   4     4289.88     4108.67   1059.63 o 
 -14   7   4     6741.54     5455.60    433.80 o 
 -13   7   4     3961.15     3756.88    357.86 o 
 -12   7   4     8950.45     6752.31    377.02 o 
 -11   7   4     3964.75     3803.88    457.33 o 
 -10   7   4     1848.30     1895.97    224.32 o 
  -9   7   4      182.70      172.82    170.72 o 
  -8   7   4      234.51      -55.41    266.22 o 
  -7   7   4      648.62      834.98    178.86 o 
  -6   7   4     6021.37     6000.38    246.75 o 
  -5   7   4      132.49      187.74    139.09 o 
  -4   7   4      659.93      557.24    147.49 o 
  -3   7   4     1679.83     1755.79    111.19 o 
  -2   7   4     6522.83     6400.48    234.04 o 
  -1   7   4     4995.07     5013.69    252.08 o 
   0   7   4    11166.44    11257.21    382.85 o 
   1   7   4     1788.70     1620.68    123.20 o 
   2   7   4    12436.00    12002.17    262.19 o 
   3   7   4      441.49      454.50    126.50 o 
   4   7   4     2294.09     2266.86    164.21 o 
   5   7   4      514.07      309.36    123.84 o 
   6   7   4     4002.80     4217.27    209.57 o 
   7   7   4      299.56      122.00    120.33 o 
   8   7   4        3.56     -214.67    165.86 o 
   9   7   4        1.51      185.09    203.87 o 
  10   7   4       10.44       64.49    288.79 o 
  11   7   4      269.31      185.40    298.81 o 
  12   7   4       11.33      293.89    332.30 o 
  13   7   4        5.79       90.83    341.10 o 
  14   7   4       88.85       -3.14    343.69 o 
  15   7   4       48.26       17.17    374.03 o 
 -16   8   4     4612.68     4050.13    857.86 o 
 -15   8   4     1149.27      738.94    740.27 o 
 -14   8   4      908.02      529.15    694.84 o 
 -13   8   4      542.68       -4.01    597.30 o 
 -12   8   4     1726.66     1444.47    673.46 o 
 -11   8   4       21.95      903.29    587.94 o 
 -10   8   4     2553.57     2563.43    441.89 o 
  -9   8   4      339.79      189.44    155.54 o 
  -8   8   4     2433.54     2544.03    229.41 o 
  -7   8   4        3.11     -253.16    168.78 o 
  -6   8   4     2751.91     2712.75    194.02 o 
  -5   8   4     1015.20     1259.27    158.45 o 
  -4   8   4     9714.28     9508.19    316.47 o 
  -3   8   4      482.68      524.78    151.11 o 
  -2   8   4     8391.90     8529.17    473.84 o 
  -1   8   4      276.07      341.35    232.38 o 
   0   8   4       14.06      308.39    234.05 o 
   1   8   4     3343.06     3427.39    172.38 o 
   2   8   4      638.96      748.25    138.24 o 
   3   8   4       39.82      -21.60    120.77 o 
   4   8   4     1092.09     1152.13    154.12 o 
   5   8   4       91.67     -114.44    150.42 o 
   6   8   4     1266.70     1363.53    183.22 o 
   7   8   4      353.82      132.32    179.97 o 
   8   8   4     5279.68     4828.65    821.12 o 
   9   8   4      239.95      799.15    406.21 o 
  10   8   4     1916.64     1894.39    467.23 o 
  11   8   4     1772.57     2299.21    496.04 o 
  12   8   4     1976.27     2648.53    357.31 o 
  13   8   4       50.27     -509.09    339.40 o 
  14   8   4     1157.82     1179.26    371.11 o 
 -15   9   4      242.77      204.75    508.44 o 
 -14   9   4     1869.10     1472.25    660.77 o 
 -13   9   4      220.01     -266.15    424.73 o 
 -12   9   4     4080.00     3612.95    527.21 o 
 -11   9   4       13.19      259.41    411.45 o 
 -10   9   4     3135.60     2958.56    673.46 o 
  -9   9   4       97.88      -28.20    365.47 o 
  -8   9   4      993.31      966.67    283.83 o 
  -7   9   4      184.93      -88.22    280.48 o 
  -6   9   4       37.39     -144.39    153.76 o 
  -5   9   4     1155.33      919.39    193.35 o 
  -4   9   4      548.15      556.03    162.88 o 
  -3   9   4      135.18      216.84    264.97 o 
  -2   9   4     3623.62     3681.64    374.15 o 
  -1   9   4        8.68     -303.84    232.38 o 
   0   9   4     4217.50     3857.26    571.91 o 
   1   9   4       58.66      -29.36    133.33 o 
   2   9   4     4348.16     4252.89    222.76 o 
   3   9   4       30.66      172.45    178.83 o 
   4   9   4     5036.86     5020.46    282.65 o 
   5   9   4      317.06      -14.32    216.52 o 
   6   9   4     2254.93     2590.62    314.04 o 
   7   9   4     1575.92     2206.78    445.63 o 
   8   9   4     2079.08     1926.26    441.72 o 
   9   9   4      234.73     -200.72    389.22 o 
  10   9   4      283.08        1.00    406.92 o 
  11   9   4     1217.44      932.23    462.80 o 
  12   9   4      659.92      632.76    475.58 o 
  13   9   4      222.52      210.98    479.36 o 
 -14  10   4      194.87     1276.28    509.90 o 
 -13  10   4        1.77       52.97    769.67 o 
 -12  10   4       41.14      341.98    447.62 o 
 -11  10   4       15.67      221.23    420.55 o 
 -10  10   4      268.42      420.38    412.87 o 
  -9  10   4      112.50     -347.36    410.22 o 
  -8  10   4     6061.17     6572.18    524.51 o 
  -7  10   4      979.90     1125.98    374.15 o 
  -6  10   4     3083.25     3094.38    291.48 o 
  -5  10   4      430.38      345.94    190.36 o 
  -4  10   4     1250.70     1377.05    181.11 o 
  -3  10   4     4674.80     4559.03    597.30 o 
  -2  10   4     8412.35     8559.76    742.95 o 
  -1  10   4      929.01      866.30    293.35 o 
   0  10   4     1100.66      876.41    594.62 o 
   1  10   4        3.34       31.87    273.89 o 
   2  10   4        2.00       31.98    199.07 o 
   3  10   4     1133.96      774.31    200.40 o 
   4  10   4     2783.47     2865.31    291.37 o 
   5  10   4      310.20      704.12    340.95 o 
   6  10   4     1202.24     1491.38    708.20 o 
   7  10   4      471.50      452.35    375.44 o 
   8  10   4      698.39      578.51    406.69 o 
   9  10   4      265.98      270.27    407.87 o 
  10  10   4      547.68      391.19    441.25 o 
  11  10   4     1353.04     1718.08    496.01 o 
  12  10   4      921.84      554.50    591.28 o 
 -13  11   4     1056.47      660.27    496.93 o 
 -12  11   4      330.99     -339.66    450.26 o 
 -11  11   4     2080.37     2511.05    502.42 o 
 -10  11   4     1622.05     1953.46    471.36 o 
  -9  11   4     1275.06      161.78    401.35 o 
  -8  11   4       52.76     -520.90    347.27 o 
  -7  11   4     1752.92     1450.71    376.39 o 
  -6  11   4      121.95      380.84    325.85 o 
  -5  11   4      179.87     -140.87    219.61 o 
  -4  11   4      108.70     -172.87    205.15 o 
  -3  11   4      126.02      -22.72    426.26 o 
  -2  11   4      599.91     1360.29    461.00 o 
  -1  11   4     1195.58     1445.81    456.99 o 
   0  11   4        1.64     -599.97    423.59 o 
   1  11   4     7658.23     7449.98    791.72 o 
   2  11   4     4192.26     4999.70    286.56 o 
   3  11   4     1332.65     1621.41    403.27 o 
   4  11   4     2461.38     2044.61    366.15 o 
   5  11   4      817.88      577.03    357.01 o 
   6  11   4     1606.15     1512.77    409.00 o 
   7  11   4      219.73      402.80    392.49 o 
   8  11   4      158.59     -307.38    402.98 o 
   9  11   4       39.49      213.73    863.88 o 
  10  11   4       26.62      223.53    474.79 o 
  11  11   4       67.55      173.37    477.84 o 
 -11  12   4       15.34     -424.21    440.95 o 
 -10  12   4      859.56      120.89    421.73 o 
  -9  12   4     1312.39     1388.69    837.82 o 
  -8  12   4     1883.01     2321.20    431.68 o 
  -7  12   4     3248.34     3527.99    588.61 o 
  -6  12   4     1789.56     2109.32    365.69 o 
  -5  12   4     1140.96     1060.26    312.82 o 
  -4  12   4       39.35      -58.18    197.67 o 
  -3  12   4     1895.14     2373.15    527.81 o 
  -2  12   4       16.03     -623.35    415.57 o 
  -1  12   4     1550.26     1754.48    507.77 o 
   0  12   4      559.29      447.64    451.65 o 
   1  12   4     1292.47      959.42    481.04 o 
   2  12   4       26.69      175.05    466.35 o 
   3  12   4      301.86      514.45    497.08 o 
   4  12   4       29.22       29.40    533.16 o 
   5  12   4      436.40      109.57    553.20 o 
   6  12   4       20.44     -253.88    550.53 o 
   7  12   4     1508.77      482.38    599.97 o 
   8  12   4      269.50      -14.70    638.72 o 
   9  12   4     4106.43     5999.69    903.29 o 
  10  12   4       28.63        5.34    700.19 o 
 -10  13   4      579.15      188.42    447.85 o 
  -9  13   4     2628.37     2916.40    483.58 o 
  -8  13   4      167.71     -172.72    479.04 o 
  -7  13   4      710.82      688.01    367.59 o 
  -6  13   4       89.94     -178.07    332.56 o 
  -5  13   4        1.94     -223.32    294.90 o 
  -4  13   4      255.75      612.36    333.39 o 
  -3  13   4     1798.68     2103.23    539.84 o 
  -2  13   4      352.64     -121.60    454.32 o 
  -1  13   4     1551.17     2103.23    542.51 o 
   0  13   4      104.66       38.75    474.36 o 
   1  13   4      413.94      888.60    506.43 o 
   2  13   4        0.18     -254.21    275.10 o 
   3  13   4     2319.78     2930.36    610.66 o 
   4  13   4       89.79       90.86    542.51 o 
   5  13   4     1068.10     1157.18    629.37 o 
   6  13   4       36.30     -339.40    574.58 o 
   7  13   4      176.57     -859.87    573.24 o 
   8  13   4      141.66     -391.52    657.43 o 
  -7  14   4       97.27      -66.57    542.51 o 
  -6  14   4      422.42      331.44    795.73 o 
  -5  14   4      666.61      839.84    323.77 o 
  -4  14   4      722.24      700.19    542.51 o 
  -3  14   4     1988.09     1782.54    566.56 o 
  -2  14   4      297.20      118.92    498.42 o 
  -1  14   4     1715.65     1369.64    533.16 o 
   0  14   4      287.12     -108.24    491.73 o 
   1  14   4      273.10      561.22    529.15 o 
   2  14   4      484.96      678.76    639.39 o 
   3  14   4      189.59      456.51    338.26 o 
   4  14   4       10.01     -106.90    569.24 o 
   5  14   4      478.95      593.29    609.32 o 
  -1  15   4      110.75      788.38    515.79 o 
   0  15   4      380.27      338.07    511.78 o 
 -19   0   5     1291.95      189.75    740.27 o 
 -17   0   5     1163.50     1924.18    772.34 o 
 -15   0   5      801.74      -61.47    570.57 o 
 -13   0   5     6446.98     6233.54    817.78 o 
 -11   0   5     1783.37     1682.32    533.16 o 
  -9   0   5     1377.36     1552.48    295.60 o 
  -7   0   5     9966.96    10009.16    448.78 o 
  -5   0   5      734.75      400.78    166.67 o 
  -3   0   5       12.86       97.61    142.66 o 
  -1   0   5    40589.96    40562.66    688.36 o 
   1   0   5      276.68      158.93    102.87 o 
   3   0   5    15702.27    15625.19    600.02 o 
   5   0   5        1.32        3.16    122.35 o 
   7   0   5       11.71       97.59    127.92 o 
   9   0   5     4686.15     4740.29    809.09 o 
  11   0   5    11904.81    12073.04   2081.19 o 
  13   0   5      607.72     -371.40    408.03 o 
  15   0   5     2748.25     2439.22    557.67 o 
  17   0   5       24.84     -204.44    746.96 o 
 -19   1   5      949.99     1048.48    461.34 o 
 -18   1   5       18.72    -1041.26    694.17 o 
 -17   1   5        0.30      372.50    567.23 o 
 -16   1   5      371.30       39.18    463.29 o 
 -15   1   5     1678.04     2229.95    501.28 o 
 -14   1   5      198.24      116.77    931.36 o 
 -13   1   5     3341.14     3368.62    470.67 o 
 -12   1   5       48.94     -196.21    355.69 o 
 -11   1   5     5615.78     5771.36    392.10 o 
 -10   1   5     2783.40     2673.35    212.41 o 
  -9   1   5     8349.87     8523.93    298.40 o 
  -8   1   5     2144.87     1951.64    184.92 o 
  -7   1   5      283.09      -99.61    152.56 o 
  -6   1   5     1158.78     1125.11    152.68 o 
  -5   1   5      416.71      463.13    124.96 o 
  -4   1   5        7.76       99.70    106.56 o 
  -3   1   5     4368.68     4370.18    143.78 o 
  -2   1   5    30518.72    30007.78    438.69 o 
  -1   1   5    11404.58    12135.41    202.41 o 
   0   1   5     7360.73     7180.07    150.65 o 
   1   1   5     9447.63     9525.08    177.68 o 
   2   1   5     2064.83     2168.24    109.81 o 
   3   1   5     9833.74     9603.99    210.34 o 
   4   1   5       44.81       24.82    104.13 o 
   5   1   5      865.35      844.63    116.27 o 
   6   1   5      132.35      -84.89    132.41 o 
   7   1   5    14236.01    14965.92    377.75 o 
   8   1   5     2556.19     3175.91    290.98 o 
   9   1   5     4349.06     4154.98    288.03 o 
  10   1   5     1039.65     1042.74    270.22 o 
  11   1   5     3822.43     4238.74    504.55 o 
  12   1   5      792.17     1078.18    310.48 o 
  13   1   5      599.45      650.04    314.95 o 
  14   1   5      590.05      282.45    480.78 o 
  15   1   5      806.16     1137.72    363.29 o 
  16   1   5      448.07      548.12    415.00 o 
  17   1   5      161.02     -448.76    512.35 o 
 -19   2   5     1447.05      519.87    532.84 o 
 -18   2   5     2241.70     2737.75    565.37 o 
 -17   2   5     2562.18     1662.82    396.93 o 
 -16   2   5      586.65      950.24    305.12 o 
 -15   2   5     2150.06     1933.63    324.36 o 
 -14   2   5      589.02      145.46    416.11 o 
 -13   2   5      599.68      550.18    305.78 o 
 -12   2   5     1225.79     1393.05    316.12 o 
 -11   2   5     3000.31     2646.49    389.40 o 
 -10   2   5     2421.53     2387.15    378.48 o 
  -9   2   5     4878.36     5264.14    353.07 o 
  -8   2   5     2476.50     2641.07    167.24 o 
  -7   2   5     6243.77     6382.82    237.32 o 
  -6   2   5     1401.86     1268.01    143.74 o 
  -5   2   5     1071.19     1001.13    120.61 o 
  -4   2   5      450.22      478.95     91.60 o 
  -3   2   5    21705.31    21933.20    343.95 o 
  -2   2   5    25562.77    24442.17    330.66 o 
  -1   2   5    31882.98    30943.18    403.66 o 
   0   2   5      927.40      908.49    120.44 o 
   1   2   5     3725.95     4034.43    125.53 o 
   2   2   5      467.56      428.89     89.70 o 
   3   2   5     6576.16     6083.46    151.48 o 
   4   2   5     5150.67     5633.78    262.09 o 
   5   2   5      131.11      139.18    123.27 o 
   6   2   5       17.96     -146.20    143.34 o 
   7   2   5     1194.67     1050.47    159.99 o 
   8   2   5      633.60      578.18    163.10 o 
   9   2   5     1435.12     1303.76    203.92 o 
  10   2   5     1049.29      817.16    228.45 o 
  11   2   5     1246.13     1232.96    257.50 o 
  12   2   5      125.36      229.65    267.53 o 
  13   2   5     1449.89     1927.37    346.94 o 
  14   2   5     1718.78     2317.78    368.67 o 
  15   2   5     1407.09     1692.73    440.10 o 
  16   2   5     1586.02     2049.35    567.78 o 
 -18   3   5      127.91      382.16    726.91 o 
 -17   3   5        4.09      570.67    491.77 o 
 -16   3   5       16.55      178.01    358.83 o 
 -15   3   5      110.18     -321.13    286.15 o 
 -14   3   5     2073.52     2046.93    312.84 o 
 -13   3   5     1583.08     1667.89    263.29 o 
 -12   3   5      668.47      689.81    233.34 o 
 -11   3   5     1432.71     1422.55    261.54 o 
 -10   3   5     5904.85     5936.93    266.14 o 
  -9   3   5     6349.94     6153.33    253.93 o 
  -8   3   5    11386.97    11348.18    294.33 o 
  -7   3   5     5382.15     5476.81    198.48 o 
  -6   3   5    18703.94    20107.48    435.35 o 
  -5   3   5        1.47      -67.83     96.57 o 
  -4   3   5     5911.92     6670.41    155.59 o 
  -3   3   5    19440.95    20112.38    309.71 o 
  -2   3   5     1570.21     1479.82     79.82 o 
  -1   3   5      875.99      989.37     94.47 o 
   0   3   5      300.19      328.51     78.83 o 
   1   3   5     2248.03     2356.38    103.46 o 
   2   3   5    14889.48    14954.53    244.85 o 
   3   3   5     1547.69     1555.50    118.88 o 
   4   3   5     9066.70     8582.97    235.72 o 
   5   3   5     2691.63     2597.36    161.38 o 
   6   3   5    16097.38    15633.65    364.00 o 
   7   3   5     3606.37     3428.56    198.40 o 
   8   3   5     5139.72     4728.00    228.94 o 
   9   3   5     4617.49     4566.79    242.28 o 
  10   3   5      258.03     -231.65    212.38 o 
  11   3   5      103.55      -36.80    236.92 o 
  12   3   5     1570.85     1466.00    276.08 o 
  13   3   5      518.14      552.39    293.92 o 
  14   3   5      164.50     -576.14    450.44 o 
  15   3   5      224.41      502.35    480.40 o 
  16   3   5       21.78      617.11    536.84 o 
 -18   4   5     2923.58     2554.88    844.50 o 
 -17   4   5      663.69     1344.25    744.28 o 
 -16   4   5     5048.16     5533.31    477.48 o 
 -15   4   5      313.77       -7.73    347.13 o 
 -14   4   5     2750.34     3404.33    340.78 o 
 -13   4   5       47.74       23.64    231.97 o 
 -12   4   5      302.93      454.84    222.55 o 
 -11   4   5      694.80      694.16    200.01 o 
 -10   4   5       24.13      115.79    171.57 o 
  -9   4   5     1583.74     1906.33    183.06 o 
  -8   4   5     5647.66     5939.74    249.49 o 
  -7   4   5      743.68      660.12    106.67 o 
  -6   4   5    11276.98    11314.72    268.27 o 
  -5   4   5      172.64      187.07    105.55 o 
  -4   4   5    25609.49    25616.33    419.73 o 
  -3   4   5       39.99       62.90    125.45 o 
  -2   4   5     1375.17     1163.15    103.56 o 
  -1   4   5     3349.01     3843.85    153.55 o 
   0   4   5    10577.31    10068.41    236.82 o 
   1   4   5     1226.03     1406.68     86.84 o 
   2   4   5     4825.07     4488.09    146.53 o 
   3   4   5     1016.35      778.02    127.50 o 
   4   4   5     3102.23     2892.85    128.41 o 
   5   4   5      442.74      553.15    111.03 o 
   6   4   5     1007.31     1012.07    122.01 o 
   7   4   5       10.11       69.24    149.30 o 
   8   4   5      220.13      263.94    164.90 o 
   9   4   5      132.10      323.95    180.37 o 
  10   4   5     1358.69     1514.26    227.38 o 
  11   4   5      239.76       63.30    218.98 o 
  12   4   5     8310.07     8868.05    412.93 o 
  13   4   5       11.63     -257.15    294.11 o 
  14   4   5     8068.65     7333.15    695.89 o 
  15   4   5       10.26      298.50    637.38 o 
  16   4   5     4806.25     5002.62   1400.37 o 
 -18   5   5       63.92       64.56    644.73 o 
 -17   5   5      615.36     1317.53    748.29 o 
 -16   5   5      982.74      471.13    423.09 o 
 -15   5   5      891.26      341.03    403.44 o 
 -14   5   5     2359.28     2364.19    369.91 o 
 -13   5   5      217.05     -109.76    300.49 o 
 -12   5   5      373.34       51.71    206.22 o 
 -11   5   5      745.41      908.96    221.40 o 
 -10   5   5      596.68      661.36    176.61 o 
  -9   5   5     1567.83     1662.06    162.26 o 
  -8   5   5     1998.98     1951.10    137.99 o 
  -7   5   5     1799.67     2052.67    168.87 o 
  -6   5   5     8157.29     8008.21    227.15 o 
  -5   5   5      986.64     1048.39    123.47 o 
  -4   5   5     7825.75     7769.87    267.70 o 
  -3   5   5     1493.59     1698.29    151.23 o 
  -2   5   5     4000.12     4463.66    173.20 o 
  -1   5   5     1162.28     1588.40    121.01 o 
   0   5   5     2235.52     2008.94    138.45 o 
   1   5   5     4401.02     4338.08    168.54 o 
   2   5   5    15542.18    15210.13    349.63 o 
   3   5   5      596.08      460.91     98.08 o 
   4   5   5     8854.48     8357.43    234.78 o 
   5   5   5      393.31      366.99    122.46 o 
   6   5   5     8251.92     8290.63    247.55 o 
   7   5   5     1280.34     1198.02    139.31 o 
   8   5   5     2808.31     2926.18    206.02 o 
   9   5   5     2419.49     2514.96    213.75 o 
  10   5   5       72.87      -43.89    194.05 o 
  11   5   5     1797.18     2131.82    277.16 o 
  12   5   5      737.07     1221.97    346.39 o 
  13   5   5      686.47       98.07    351.43 o 
  14   5   5      255.35      242.62    366.68 o 
  15   5   5       91.91      281.85    626.69 o 
  16   5   5      320.68      555.45    542.26 o 
 -17   6   5       75.72      716.75    367.61 o 
 -16   6   5     2607.63     2932.33    471.38 o 
 -15   6   5       39.33     -175.70    292.66 o 
 -14   6   5     6035.12     5342.14    396.45 o 
 -13   6   5       12.29      284.47    239.20 o 
 -12   6   5      133.78      -18.35    174.92 o 
 -11   6   5       65.51      241.75    146.32 o 
 -10   6   5     1494.83     1552.11    183.84 o 
  -9   6   5      207.10      152.17    156.06 o 
  -8   6   5      770.36      651.87    149.58 o 
  -7   6   5      870.53      831.99    161.08 o 
  -6   6   5     4003.97     3964.61    250.12 o 
  -5   6   5     4681.25     3990.23    263.56 o 
  -4   6   5     2899.01     2546.67    162.37 o 
  -3   6   5     6568.21     7101.54    256.90 o 
  -2   6   5    10194.73    10294.93    264.07 o 
  -1   6   5     6244.52     5746.65    237.94 o 
   0   6   5      233.80      198.22    113.21 o 
   1   6   5     3675.19     3467.43    150.73 o 
   2   6   5      473.15      471.78    113.79 o 
   3   6   5        5.16      163.11    125.49 o 
   4   6   5      485.71      370.39     77.23 o 
   5   6   5      232.99      279.74    132.38 o 
   6   6   5     1163.43     1212.87    153.33 o 
   7   6   5     3762.66     3801.69    201.01 o 
   8   6   5      779.99      640.87    195.01 o 
   9   6   5     1005.26     1241.26    196.60 o 
  10   6   5     1703.45     1306.60    283.27 o 
  11   6   5      774.70      571.56    336.00 o 
  12   6   5     3371.51     3028.71    395.04 o 
  13   6   5      322.69      586.22    361.52 o 
  14   6   5     4091.02     3917.84    456.07 o 
  15   6   5      409.59      337.08    396.10 o 
 -17   7   5      482.61       -1.09    526.76 o 
 -16   7   5        3.83       36.79    305.32 o 
 -15   7   5     1109.25      900.38    299.10 o 
 -14   7   5     3272.31     3392.03    331.99 o 
 -13   7   5     3265.12     3446.86    261.39 o 
 -12   7   5      945.29      868.94    329.18 o 
 -11   7   5     1452.52     1909.10    335.99 o 
 -10   7   5     2663.43     2177.22    214.86 o 
  -9   7   5     5377.25     5454.31    306.56 o 
  -8   7   5      448.32      185.07    112.89 o 
  -7   7   5     2547.83     2446.18    238.47 o 
  -6   7   5      123.97      -12.30    171.00 o 
  -5   7   5      814.03      778.67    171.18 o 
  -4   7   5      421.73      587.65    130.16 o 
  -3   7   5     2603.10     2403.24    137.15 o 
  -2   7   5     4242.20     4261.16    244.83 o 
  -1   7   5     2537.98     2942.10    214.50 o 
   0   7   5       14.44      -14.03    123.80 o 
   1   7   5     3471.22     3288.59    161.85 o 
   2   7   5      682.87      754.50    157.36 o 
   3   7   5      391.74      309.52    135.10 o 
   4   7   5       44.08      237.49    146.16 o 
   5   7   5     1892.67     1975.51    150.26 o 
   6   7   5     2792.44     2913.68    215.75 o 
   7   7   5     7059.72     7469.47    256.16 o 
   8   7   5     2372.03     2700.88    252.71 o 
   9   7   5     3267.43     3242.23    378.22 o 
  10   7   5      472.39      477.62    301.22 o 
  11   7   5     2369.10     2158.48    357.66 o 
  12   7   5     1009.17     1181.22    428.33 o 
  13   7   5      272.12     -295.73    328.20 o 
  14   7   5       74.90      669.40    445.96 o 
 -16   8   5       82.62     -238.52    479.18 o 
 -15   8   5     3019.52     3469.61    566.86 o 
 -14   8   5       32.32      148.83    446.25 o 
 -13   8   5      277.61      165.39    586.61 o 
 -12   8   5       16.02     1194.71    525.14 o 
 -11   8   5      305.60      105.87    694.84 o 
 -10   8   5      397.04      -15.16    372.86 o 
  -9   8   5      279.60      198.47    225.55 o 
  -8   8   5      815.61      673.02    200.32 o 
  -7   8   5      233.28       71.13    178.34 o 
  -6   8   5     3273.48     3124.85    204.39 o 
  -5   8   5    10398.10    10262.11    361.34 o 
  -4   8   5      974.33      861.56    285.74 o 
  -3   8   5    11216.63    11508.12    291.73 o 
  -2   8   5     3893.61     3868.08    399.92 o 
  -1   8   5     8784.71     9029.83    352.03 o 
   0   8   5     6121.92     6246.29    306.59 o 
   1   8   5     1346.49     1666.75    197.14 o 
   2   8   5      501.59      457.96    125.82 o 
   3   8   5      821.80      887.85    148.16 o 
   4   8   5     1916.87     2208.88    174.29 o 
   5   8   5       81.09      263.65    164.63 o 
   6   8   5     2807.70     3047.66    220.76 o 
   7   8   5     2044.17     2003.19    268.91 o 
   8   8   5      533.31     1081.01    551.86 o 
   9   8   5     1952.14     2709.38    468.44 o 
  10   8   5      118.70      335.12    582.60 o 
  11   8   5     2129.63     2305.24    512.55 o 
  12   8   5       43.18      203.40    321.68 o 
  13   8   5     2622.73     2914.58    396.91 o 
  14   8   5       22.69      205.14    394.16 o 
 -15   9   5      733.62      684.65    501.71 o 
 -14   9   5       68.12     -575.94    449.42 o 
 -13   9   5     1523.50     2374.91    504.55 o 
 -12   9   5      135.46       67.30    412.68 o 
 -11   9   5     3087.32     2623.17    468.37 o 
 -10   9   5        4.35      -14.67    379.11 o 
  -9   9   5     3610.15     4091.52    471.47 o 
  -8   9   5      125.90      547.28    274.33 o 
  -7   9   5      737.68      689.30    190.36 o 
  -6   9   5     2644.19     3085.07    232.07 o 
  -5   9   5    10027.05    10621.83    421.84 o 
  -4   9   5     6283.13     6186.80    393.68 o 
  -3   9   5      624.10      295.77    356.11 o 
  -2   9   5      258.59     -138.13    263.42 o 
  -1   9   5      345.75      604.89    277.91 o 
   0   9   5     1175.28     1386.91    302.24 o 
   1   9   5     3823.59     3874.12    202.64 o 
   2   9   5     2386.21     2648.79    268.67 o 
   3   9   5     7075.81     7419.27    276.69 o 
   4   9   5     2604.16     2727.56    205.76 o 
   5   9   5     4194.77     4390.53    272.80 o 
   6   9   5      936.59     1414.12    378.60 o 
   7   9   5     6023.07     5897.43    526.16 o 
   8   9   5        2.23     -242.17    387.62 o 
   9   9   5     1406.01     1315.90    442.63 o 
  10   9   5      868.16     1022.73    457.76 o 
  11   9   5      236.43     -252.04    444.43 o 
  12   9   5      418.33      294.59    462.53 o 
  13   9   5       17.24     -111.14    909.98 o 
 -14  10   5      568.41      502.23    495.60 o 
 -13  10   5      278.47      237.31    456.72 o 
 -12  10   5      253.27      410.99    457.08 o 
 -11  10   5       34.14     -191.63    410.91 o 
 -10  10   5        0.23      250.17    402.56 o 
  -9  10   5      337.61     -115.38    358.99 o 
  -8  10   5      503.62      229.56    362.42 o 
  -7  10   5     8019.06     7237.23    509.34 o 
  -6  10   5     1584.55     1461.61    259.49 o 
  -5  10   5     1134.94     1432.59    257.98 o 
  -4  10   5      529.30      442.32    167.51 o 
  -3  10   5      492.93       19.57    299.40 o 
  -2  10   5     3191.52     2851.63    357.29 o 
  -1  10   5     3872.84     4855.32    406.26 o 
   0  10   5      617.35      517.56    477.04 o 
   1  10   5       33.10     -228.20    152.13 o 
   2  10   5      718.26      917.53    190.90 o 
   3  10   5       86.08      278.08    223.79 o 
   4  10   5      719.07      807.06    258.20 o 
   5  10   5     1063.79     2278.10    880.58 o 
   6  10   5       30.01     -597.85    434.28 o 
   7  10   5      400.63      409.04    394.19 o 
   8  10   5      442.59      295.72    409.00 o 
   9  10   5      117.22      379.82    438.85 o 
  10  10   5     2356.55     2779.70    508.24 o 
  11  10   5     1987.83     1676.98    525.14 o 
  12  10   5     2452.41     2033.13    548.00 o 
 -13  11   5      222.60      555.85    478.10 o 
 -12  11   5      807.45      836.98    486.12 o 
 -11  11   5      220.77     -437.96    408.51 o 
 -10  11   5     2679.14     3529.30    497.49 o 
  -9  11   5     2272.12     2317.80    437.84 o 
  -8  11   5     3275.14     2995.25    435.10 o 
  -7  11   5     1107.54     1039.92    359.88 o 
  -6  11   5     1193.66     1118.40    337.42 o 
  -5  11   5      408.45      434.51    220.97 o 
  -4  11   5      276.75      239.59    184.31 o 
  -3  11   5       46.14     -350.09    448.97 o 
  -2  11   5      100.83      648.07    451.65 o 
  -1  11   5      215.58      -52.11    442.29 o 
   0  11   5      403.11      762.99    473.03 o 
   1  11   5     3372.72     2697.55    287.12 o 
   2  11   5     4110.29     3930.98    274.13 o 
   3  11   5     3275.83     3600.39    629.37 o 
   4  11   5      503.13     1266.10    568.57 o 
   5  11   5      908.09     1308.49    693.51 o 
   6  11   5      660.73      420.65    394.55 o 
   7  11   5        1.29     -173.08    394.87 o 
   8  11   5     2858.78     2752.64    649.41 o 
   9  11   5       18.86     1032.44    583.27 o 
  10  11   5     2660.34     2289.61    525.09 o 
  11  11   5        5.02     -317.93    620.68 o 
 -11  12   5       60.78     -380.24    450.48 o 
 -10  12   5      217.79      142.92    612.00 o 
  -9  12   5      459.33     1352.17    427.74 o 
  -8  12   5        4.30      428.29    391.99 o 
  -7  12   5      392.60      550.60    349.75 o 
  -6  12   5      569.08      310.40    381.50 o 
  -5  12   5       13.97      261.52    281.78 o 
  -4  12   5     1054.11     1238.69    538.50 o 
  -3  12   5      149.34      -70.82    486.39 o 
  -2  12   5     6072.39     6474.06    697.51 o 
  -1  12   5      130.66      204.44    485.05 o 
   0  12   5     5772.23     5570.76    666.78 o 
   1  12   5       38.81     -667.45    444.97 o 
   2  12   5     1593.54     1494.15    312.43 o 
   3  12   5      350.70     -133.05    309.01 o 
   4  12   5      238.56      778.12    346.39 o 
   5  12   5      236.23      534.68    567.23 o 
   6  12   5      982.04      362.38    461.00 o 
   7  12   5       22.31     -233.43    414.79 o 
   8  12   5     2235.00     2317.03    706.87 o 
   9  12   5       37.95     -269.82    465.54 o 
 -10  13   5     2977.81     2954.50    522.70 o 
  -9  13   5        0.96     -174.08    397.95 o 
  -8  13   5     1079.28     1404.01    413.83 o 
  -7  13   5      320.94      145.99    616.67 o 
  -6  13   5     1059.27     1014.67    346.50 o 
  -5  13   5      324.34      355.37    293.60 o 
  -4  13   5      299.81     -685.49    499.75 o 
  -3  13   5       17.14     -205.78    467.68 o 
  -2  13   5      379.34     1272.10    531.82 o 
  -1  13   5      162.46      404.88    511.78 o 
   0  13   5      158.10      764.33    506.43 o 
   1  13   5      141.49     1022.22    535.83 o 
   2  13   5        1.54      248.54    526.48 o 
   3  13   5      642.74      503.76    567.90 o 
   4  13   5     2181.01     2740.62    682.82 o 
   5  13   5      129.76      843.16    602.64 o 
   6  13   5     2515.26     2955.75    724.24 o 
   7  13   5        5.09     -102.89    644.07 o 
  -7  14   5      160.69       33.37    360.14 o 
  -6  14   5     2014.88     1882.90    374.93 o 
  -5  14   5      657.35      301.88    299.03 o 
  -4  14   5     1349.85     1252.05    578.59 o 
  -3  14   5      848.15        5.34    530.49 o 
  -2  14   5     2527.55     3241.71    628.03 o 
  -1  14   5      264.83      -40.09    499.75 o 
   0  14   5     2140.68     2545.53    602.64 o 
   1  14   5      223.52     -376.82    514.45 o 
   2  14   5      355.04      759.81    311.95 o 
   3  14   5     1146.73      988.81    603.98 o 
   4  14   5      572.65      227.16    614.67 o 
   5  14   5       19.24     -440.96    626.69 o 
 -18   0   6      644.21      861.21    515.42 o 
 -16   0   6     4224.98     4800.53    571.41 o 
 -14   0   6     2080.96     2507.62    665.44 o 
 -12   0   6     6939.61     7015.74    602.64 o 
 -10   0   6      694.91      581.28    257.76 o 
  -8   0   6     4091.06     4092.21    312.24 o 
  -6   0   6     1362.80     1660.06    230.65 o 
  -4   0   6     6768.64     6822.19    278.70 o 
  -2   0   6     8525.17     8667.95    275.28 o 
   0   0   6    97611.45    95265.42   1542.37 o 
   2   0   6    42173.80    42132.53    736.96 o 
   4   0   6      491.59      328.44    161.01 o 
   6   0   6      928.16     1048.70    209.55 o 
   8   0   6      682.76      331.85    326.12 o 
  10   0   6       39.49      539.90    381.71 o 
  12   0   6      551.01     1278.19    466.58 o 
  14   0   6      567.15     1085.32    459.13 o 
  16   0   6     2157.74     2911.62    600.41 o 
 -19   1   6       69.48     -592.30    394.87 o 
 -18   1   6     1359.14      699.19    423.18 o 
 -17   1   6        3.61       66.34    485.59 o 
 -16   1   6      737.24      635.34    330.69 o 
 -15   1   6      571.85      800.77    316.41 o 
 -14   1   6       22.04       66.91    425.08 o 
 -13   1   6      132.34      329.25    264.17 o 
 -12   1   6     2677.55     2558.79    291.08 o 
 -11   1   6     1319.21     1311.44    225.86 o 
 -10   1   6    10696.89    10278.64    353.47 o 
  -9   1   6      503.07      523.72    161.01 o 
  -8   1   6     6092.37     5872.26    249.06 o 
  -7   1   6      363.66      197.89    151.82 o 
  -6   1   6    21027.28    22785.80    450.11 o 
  -5   1   6     5739.78     6339.25    191.59 o 
  -4   1   6      114.05      214.75    105.77 o 
  -3   1   6     8060.52     7436.04    187.46 o 
  -2   1   6    20086.08    21122.12    338.81 o 
  -1   1   6     2963.78     3041.20    108.08 o 
   0   1   6    11544.71    11726.63    213.00 o 
   1   1   6       69.72       68.48     77.54 o 
   2   1   6        9.40       45.29     81.74 o 
   3   1   6       53.78       69.07    102.14 o 
   4   1   6      200.17      286.48    110.30 o 
   5   1   6     2476.82     2314.91    133.94 o 
   6   1   6     4361.45     4112.23    159.70 o 
   7   1   6      241.42      345.78    143.45 o 
   8   1   6    15112.29    15083.28    443.01 o 
   9   1   6      760.74      634.80    179.07 o 
  10   1   6    15424.83    14023.81    542.24 o 
  11   1   6     1344.07     1239.92    308.59 o 
  12   1   6     2987.91     2869.00    356.14 o 
  13   1   6       52.21     -206.03    307.18 o 
  14   1   6      370.97       43.77    374.36 o 
  15   1   6       24.79      172.62    344.85 o 
  16   1   6       60.38     -284.19    404.01 o 
 -19   2   6     1075.72      923.28    800.40 o 
 -18   2   6      743.46     1182.61    443.61 o 
 -17   2   6      489.59      405.26    323.76 o 
 -16   2   6      757.31      693.96    276.82 o 
 -15   2   6     2175.72     2329.09    341.04 o 
 -14   2   6     1344.06     1436.90    308.70 o 
 -13   2   6     2623.09     2691.28    449.19 o 
 -12   2   6     7552.11     8038.32    369.98 o 
 -11   2   6     2014.73     1983.12    271.03 o 
 -10   2   6     2589.62     2587.49    215.81 o 
  -9   2   6       17.27     -221.25    147.50 o 
  -8   2   6       10.51       23.71    156.63 o 
  -7   2   6     1864.28     1989.36    180.26 o 
  -6   2   6     6973.24     7345.70    297.98 o 
  -5   2   6        7.64      198.45    109.79 o 
  -4   2   6     1478.79     1539.73    104.20 o 
  -3   2   6     8005.46     7402.33    182.84 o 
  -2   2   6    16123.46    15122.42    239.70 o 
  -1   2   6     1576.57     1541.12    101.72 o 
   0   2   6    14149.86    14469.08    237.58 o 
   1   2   6     9340.74     9159.76    179.04 o 
   2   2   6        5.98      -82.94     91.50 o 
   3   2   6    14151.50    14234.57    319.44 o 
   4   2   6     7317.28     7355.93    190.91 o 
   5   2   6    16652.90    17146.33    321.84 o 
   6   2   6      232.23      100.44    121.29 o 
   7   2   6     2397.53     2368.70    188.53 o 
   8   2   6        5.62       59.93    167.14 o 
   9   2   6      769.90      794.22    203.23 o 
  10   2   6      331.81      485.39    230.13 o 
  11   2   6      148.55      106.17    241.95 o 
  12   2   6      882.16      514.68    267.43 o 
  13   2   6     3860.18     3892.48    399.15 o 
  14   2   6       18.90     -197.04    382.65 o 
  15   2   6     2015.54     2182.89    539.08 o 
  16   2   6     1162.37     1258.39    553.00 o 
 -19   3   6      472.04      843.67    558.37 o 
 -18   3   6      256.59       16.68    569.24 o 
 -17   3   6      669.29       54.45    328.21 o 
 -16   3   6        6.39      -74.74    313.75 o 
 -15   3   6      296.40      651.18    268.26 o 
 -14   3   6      104.02     -118.65    249.96 o 
 -13   3   6       59.20     -140.83    214.00 o 
 -12   3   6      133.63      214.82    202.88 o 
 -11   3   6     2968.16     3150.60    220.03 o 
 -10   3   6       24.01        6.34    159.51 o 
  -9   3   6     4953.16     4648.83    222.12 o 
  -8   3   6       35.25       36.83    149.93 o 
  -7   3   6    14572.92    14590.44    389.66 o 
  -6   3   6     7477.57     7962.46    245.22 o 
  -5   3   6      731.16      496.78    112.74 o 
  -4   3   6     2176.43     2266.86    105.47 o 
  -3   3   6     2170.72     1944.39     98.37 o 
  -2   3   6      148.45      312.62     79.76 o 
  -1   3   6      559.61      525.45     81.17 o 
   0   3   6       43.68      -27.43     89.40 o 
   1   3   6     2349.19     2515.61    132.98 o 
   2   3   6     3139.96     3512.96    134.29 o 
   3   3   6     4564.20     4591.75    143.79 o 
   4   3   6     3439.60     3586.75    147.87 o 
   5   3   6     2321.83     1979.27    152.35 o 
   6   3   6      722.51      759.26    154.49 o 
   7   3   6     2511.20     2622.80    189.20 o 
   8   3   6     1235.97     1342.23    188.75 o 
   9   3   6     1709.75     1932.85    224.32 o 
  10   3   6       45.02      118.83    198.17 o 
  11   3   6       16.78      -92.74    244.26 o 
  12   3   6      712.96      982.70    275.95 o 
  13   3   6      793.98      798.92    324.58 o 
  14   3   6      793.79      537.52    403.70 o 
  15   3   6     1631.04     3066.53    587.07 o 
  16   3   6      216.33      529.25    797.73 o 
 -18   4   6      569.22     1393.16    533.55 o 
 -17   4   6     2981.84     3077.75    440.28 o 
 -16   4   6     1307.43     1066.58    644.37 o 
 -15   4   6     2242.21     1946.10    332.73 o 
 -14   4   6        6.07     -223.08    331.65 o 
 -13   4   6     1819.81     1926.88    249.92 o 
 -12   4   6     1584.15     1744.31    231.89 o 
 -11   4   6      352.27      412.92    177.65 o 
 -10   4   6       10.83      -54.03    157.38 o 
  -9   4   6      329.04      233.83    153.22 o 
  -8   4   6      618.12      680.54    173.90 o 
  -7   4   6      460.05      263.69    120.46 o 
  -6   4   6      491.05      610.40    104.75 o 
  -5   4   6     6249.22     6353.12    187.12 o 
  -4   4   6     1918.07     1818.16    110.70 o 
  -3   4   6     1419.88     1327.30     83.83 o 
  -2   4   6      106.83       88.72     92.17 o 
  -1   4   6      299.13      134.71    115.15 o 
   0   4   6     1602.57     1595.97    103.51 o 
   1   4   6     4075.24     4037.75    131.37 o 
   2   4   6     1815.40     1791.91    121.52 o 
   3   4   6    13177.14    12376.25    248.35 o 
   4   4   6     3660.52     3362.40    161.62 o 
   5   4   6     7703.56     7769.49    244.32 o 
   6   4   6      594.19      693.35    152.03 o 
   7   4   6     1326.03     1615.98    192.27 o 
   8   4   6     4051.81     4632.30    236.33 o 
   9   4   6        8.18     -271.72    181.15 o 
  10   4   6      181.55      469.54    217.24 o 
  11   4   6     2753.53     2375.64    289.33 o 
  12   4   6     1851.16     1289.15    364.63 o 
  13   4   6     1617.56     1783.12    338.91 o 
  14   4   6     1024.55     1351.73    507.51 o 
  15   4   6     1800.77     1650.49    624.02 o 
  16   4   6      353.21      975.98    556.62 o 
 -18   5   6       93.18       16.99    801.07 o 
 -17   5   6      323.95      931.14    499.90 o 
 -16   5   6      243.43     -307.17    532.63 o 
 -15   5   6      140.08      308.14    301.94 o 
 -14   5   6      273.44      383.43    286.48 o 
 -13   5   6      721.05      835.53    256.20 o 
 -12   5   6      141.08      -72.00    190.60 o 
 -11   5   6     3880.65     4047.05    236.77 o 
 -10   5   6      631.70      530.41    150.96 o 
  -9   5   6    10459.36    10254.55    303.26 o 
  -8   5   6       31.29       29.94     92.36 o 
  -7   5   6    15896.26    15634.30    385.12 o 
  -6   5   6     2926.41     3146.44    200.83 o 
  -5   5   6    26875.34    27588.50    454.83 o 
  -4   5   6      492.48      395.84    135.40 o 
  -3   5   6        6.12       11.99     88.70 o 
  -2   5   6       78.93       29.41    103.66 o 
  -1   5   6        7.59      102.66    110.55 o 
   0   5   6     4565.73     4882.37    308.25 o 
   1   5   6     1673.17     1616.05    131.61 o 
   2   5   6      884.58      731.46     94.70 o 
   3   5   6     5482.02     5554.21    183.68 o 
   4   5   6      217.41      321.82    128.33 o 
   5   5   6     2945.87     2990.03    162.22 o 
   6   5   6      207.99       21.38     85.68 o 
   7   5   6     3181.19     3106.97    228.77 o 
   8   5   6      434.28      463.59    176.83 o 
   9   5   6     4660.79     4312.61    253.23 o 
  10   5   6      584.04      590.81    239.40 o 
  11   5   6    16762.95    15607.79    584.11 o 
  12   5   6      327.29      253.63    344.07 o 
  13   5   6     3753.40     3599.84    436.55 o 
  14   5   6       50.63     -692.29    461.53 o 
  15   5   6        2.59     -193.82    502.34 o 
 -17   6   6      514.13      833.45    368.98 o 
 -16   6   6       75.75       44.49    287.10 o 
 -15   6   6     2228.14     2002.23    309.98 o 
 -14   6   6      975.49     1260.85    284.13 o 
 -13   6   6      501.00      602.14    234.11 o 
 -12   6   6     4066.11     4607.02    279.55 o 
 -11   6   6       13.44       79.93    185.98 o 
 -10   6   6     5532.96     5541.74    247.83 o 
  -9   6   6     1757.83     2065.47    184.13 o 
  -8   6   6       26.73      -53.96    138.19 o 
  -7   6   6      355.70       90.73    136.44 o 
  -6   6   6     8821.02     9097.73    314.92 o 
  -5   6   6      369.41      182.14    108.89 o 
  -4   6   6     8565.41     9173.14    263.68 o 
  -3   6   6     6793.21     7023.31    233.71 o 
  -2   6   6     1485.32     1446.10    167.77 o 
  -1   6   6     5775.53     5091.13    204.66 o 
   0   6   6     1029.68      995.48    119.39 o 
   1   6   6     2452.81     2143.00    140.23 o 
   2   6   6     4696.94     4501.71    236.10 o 
   3   6   6    14784.25    13584.69    319.06 o 
   4   6   6      459.57      558.49    130.50 o 
   5   6   6     3913.23     4536.00    201.06 o 
   6   6   6      870.21      963.25    143.30 o 
   7   6   6       71.27        1.90    142.49 o 
   8   6   6     2184.55     2527.04    201.33 o 
   9   6   6      157.41      -22.36    197.25 o 
  10   6   6      566.29      635.91    275.73 o 
  11   6   6     1984.01     2105.76    454.83 o 
  12   6   6      888.84     1229.72    368.95 o 
  13   6   6     3143.06     3347.43    430.50 o 
  14   6   6      975.71     1132.31    397.77 o 
  15   6   6     1968.77     1936.06    913.32 o 
 -17   7   6      283.41      538.64    548.44 o 
 -16   7   6        9.72      351.10    267.71 o 
 -15   7   6      298.15      909.54    255.40 o 
 -14   7   6      977.29     1120.55    238.34 o 
 -13   7   6     1708.50     1739.87    372.65 o 
 -12   7   6      293.11       94.86    319.05 o 
 -11   7   6      343.78      444.69    382.46 o 
 -10   7   6       18.07       68.90    171.50 o 
  -9   7   6      675.36      546.27    159.69 o 
  -8   7   6      905.12      729.27    143.21 o 
  -7   7   6      296.11      211.62    222.24 o 
  -6   7   6     5123.05     4603.23    258.35 o 
  -5   7   6      539.83      393.02    148.66 o 
  -4   7   6     4118.40     4327.93    192.85 o 
  -3   7   6     1417.72     1584.33    133.87 o 
  -2   7   6     3460.30     2999.61    157.43 o 
  -1   7   6      912.29      710.45    133.05 o 
   0   7   6      491.69      503.59    119.81 o 
   1   7   6     1461.32     1502.02    156.30 o 
   2   7   6       96.46      215.01    138.92 o 
   3   7   6     1305.07     1328.57    155.60 o 
   4   7   6     1847.02     1866.79    173.81 o 
   5   7   6     1518.22     1489.62    166.32 o 
   6   7   6    11782.38    11841.16    345.83 o 
   7   7   6     4633.30     5066.75    231.68 o 
   8   7   6     8269.04     8066.16    505.34 o 
   9   7   6     3775.22     3643.23    402.99 o 
  10   7   6     2717.04     2875.88    405.27 o 
  11   7   6     1424.39     1177.23    349.71 o 
  12   7   6     1780.80     1779.30    376.86 o 
  13   7   6      102.58      347.94    342.55 o 
  14   7   6      197.38      296.89    367.34 o 
 -16   8   6     1522.14      816.93    519.09 o 
 -15   8   6       56.49     -224.90    580.59 o 
 -14   8   6     1994.14     1848.50    508.27 o 
 -13   8   6      891.15     1250.24    459.06 o 
 -12   8   6     2327.75     2628.61    548.52 o 
 -11   8   6     1185.45      887.27    415.98 o 
 -10   8   6      590.06      589.86    380.65 o 
  -9   8   6        0.28     -231.32    154.22 o 
  -8   8   6      560.60      384.64    194.67 o 
  -7   8   6      145.60       29.16    225.31 o 
  -6   8   6       27.78      159.86    187.17 o 
  -5   8   6     5871.18     5881.15    360.28 o 
  -4   8   6     8876.25     9046.57    295.60 o 
  -3   8   6     6562.42     6807.27    226.58 o 
  -2   8   6     4526.96     4698.38    279.01 o 
  -1   8   6      126.56       33.98    181.90 o 
   0   8   6     6253.18     6402.58    223.79 o 
   1   8   6      539.34      636.97    130.92 o 
   2   8   6     6190.30     6081.32    318.13 o 
   3   8   6     1408.03     1279.06    162.09 o 
   4   8   6     3323.01     3442.90    228.28 o 
   5   8   6      707.13      914.06    181.43 o 
   6   8   6     6744.89     6896.88    286.83 o 
   7   8   6      129.03      -50.07    351.03 o 
   8   8   6       26.77      365.11    394.39 o 
   9   8   6     1003.01      749.15    444.68 o 
  10   8   6      461.67      722.13    463.01 o 
  11   8   6        3.36     -660.71    718.89 o 
  12   8   6     3099.08     3200.77    391.49 o 
  13   8   6       17.21     -268.81    335.88 o 
 -15   9   6       20.55     -112.02    875.23 o 
 -14   9   6       21.79      257.24    463.42 o 
 -13   9   6      109.24       -7.79    425.93 o 
 -12   9   6      663.64      403.94    867.88 o 
 -11   9   6        8.09       18.23    511.78 o 
 -10   9   6     3869.54     4049.46    487.58 o 
  -9   9   6     1239.06     1104.78    379.75 o 
  -8   9   6     4718.67     4614.62    787.04 o 
  -7   9   6     4817.10     6007.52    303.92 o 
  -6   9   6     2312.26     2710.03    208.60 o 
  -5   9   6     3382.16     3387.36    227.94 o 
  -4   9   6     4494.02     4655.24    231.52 o 
  -3   9   6       34.01       71.29    136.94 o 
  -2   9   6      156.66      239.09    178.12 o 
  -1   9   6      246.86      227.59    174.03 o 
   0   9   6       34.45      -81.02    114.29 o 
   1   9   6      653.95      928.65    143.82 o 
   2   9   6      843.30      777.56    149.67 o 
   3   9   6       25.47        1.58    175.53 o 
   4   9   6     1746.92     1746.00    189.94 o 
   5   9   6       92.81      339.77    244.36 o 
   6   9   6     1186.16     1255.88    345.86 o 
   7   9   6       21.73        8.31    387.76 o 
   8   9   6     4040.98     4893.57    525.98 o 
   9   9   6      504.50      598.15    444.60 o 
  10   9   6     5042.08     4486.03    561.22 o 
  11   9   6      115.55      186.58    456.52 o 
  12   9   6     2223.82     1967.37    552.88 o 
 -14  10   6      373.14      765.84    505.76 o 
 -13  10   6       64.50     -177.55    445.95 o 
 -12  10   6      319.99      415.46    425.31 o 
 -11  10   6      562.81      295.05    423.77 o 
 -10  10   6      194.77      227.05    769.00 o 
  -9  10   6      135.28      368.39    368.39 o 
  -8  10   6       96.74     -186.58    490.40 o 
  -7  10   6      102.93      -24.45    331.33 o 
  -6  10   6       24.92     -264.12    262.88 o 
  -5  10   6      501.67      710.55    217.55 o 
  -4  10   6      604.24      591.56    238.68 o 
  -3  10   6      385.22      -20.33    318.21 o 
  -2  10   6      827.81      677.23    316.87 o 
  -1  10   6     2951.93     3370.12    394.00 o 
   0  10   6     6274.35     6642.40    478.10 o 
   1  10   6     2085.69     2031.03    256.89 o 
   2  10   6     4041.76     4321.40    285.73 o 
   3  10   6     1083.05     1009.46    305.05 o 
   4  10   6     1185.89     1724.86    362.95 o 
   5  10   6      125.56      144.73    357.27 o 
   6  10   6      567.50      499.77    388.31 o 
   7  10   6      631.74     1190.18    428.81 o 
   8  10   6        0.06     -180.81    389.71 o 
   9  10   6      412.53      325.34    687.49 o 
  10  10   6       99.80      636.95    469.75 o 
  11  10   6     1057.28      548.41    502.02 o 
 -13  11   6      143.43      -87.89    448.51 o 
 -12  11   6        0.15     -410.50    438.29 o 
 -11  11   6      219.13     -121.45    533.83 o 
 -10  11   6     1920.80     2320.99    464.52 o 
  -9  11   6     1929.07     2476.40    441.19 o 
  -8  11   6     3513.19     3347.04    436.84 o 
  -7  11   6     3061.12     2780.62    393.30 o 
  -6  11   6     2794.81     3145.38    378.18 o 
  -5  11   6     1067.48      636.53    221.35 o 
  -4  11   6      279.06      242.67    236.72 o 
  -3  11   6     4140.82     4124.96    634.71 o 
  -2  11   6       18.18     -634.71    463.67 o 
  -1  11   6     2062.98     2049.78    563.89 o 
   0  11   6       20.23     -649.41    432.94 o 
   1  11   6      365.82      -37.40    255.03 o 
   2  11   6      699.52      515.64    226.17 o 
   3  11   6     1624.51     1609.38    346.24 o 
   4  11   6        7.43     -398.67    335.97 o 
   5  11   6     1725.05     1808.73    463.67 o 
   6  11   6      364.67       76.23    387.14 o 
   7  11   6     1838.23     1661.01    452.56 o 
   8  11   6     1288.10      550.45    452.87 o 
   9  11   6     2483.03     2658.82    525.25 o 
  10  11   6      490.64     1108.77    500.42 o 
 -11  12   6     3324.64     2441.45    503.57 o 
 -10  12   6      302.66     -313.91    928.02 o 
  -9  12   6      556.12      463.24    600.64 o 
  -8  12   6       31.74      421.82    371.77 o 
  -7  12   6        2.90      -73.72    331.59 o 
  -6  12   6      150.22     -460.00    306.67 o 
  -5  12   6     1660.81     1597.00    307.09 o 
  -4  12   6      386.88     -102.89    498.42 o 
  -3  12   6     3734.09     2624.37    579.93 o 
  -2  12   6      367.66      363.46    511.78 o 
  -1  12   6     4555.06     4636.73    662.77 o 
   0  12   6      729.70      833.81    527.81 o 
   1  12   6     6154.39     5638.48    379.58 o 
   2  12   6     1082.60      650.06   1205.95 o 
   3  12   6     2506.69     2833.69    384.85 o 
   4  12   6      440.27      136.14    354.81 o 
   5  12   6     1453.05     1455.96    421.97 o 
   6  12   6      290.17      557.01    409.80 o 
   7  12   6      189.40       48.82    742.95 o 
   8  12   6      170.48      548.09    482.38 o 
   9  12   6       51.00      428.69    466.68 o 
 -10  13   6      151.84      423.85    431.24 o 
  -9  13   6     1586.17     1878.59    442.02 o 
  -8  13   6      508.68      877.72    380.14 o 
  -7  13   6      881.39      660.75    348.40 o 
  -6  13   6      184.61      225.24    325.31 o 
  -5  13   6     2134.42     2524.40    412.90 o 
  -4  13   6       15.70     -330.05    529.15 o 
  -3  13   6      730.75      219.14    538.50 o 
  -2  13   6       32.35      268.58    526.48 o 
  -1  13   6      267.13     1280.11    561.22 o 
   0  13   6       21.93      662.77    543.85 o 
   1  13   6     1091.42     1091.70    558.55 o 
   2  13   6      158.55     1042.26    569.24 o 
   3  13   6        9.84     -116.18    341.46 o 
   4  13   6      313.40      259.73    510.44 o 
   5  13   6     1886.29     1844.32    445.37 o 
   6  13   6      114.70      653.07    436.10 o 
   7  13   6     3527.90     3811.02    541.34 o 
  -7  14   6        4.38      209.46    362.66 o 
  -6  14   6        6.26      186.48    523.14 o 
  -5  14   6      409.42     1050.28    607.99 o 
  -4  14   6      328.86      228.50    547.86 o 
  -3  14   6     1491.06     1938.88    597.30 o 
  -2  14   6      722.44      355.44    549.19 o 
  -1  14   6     3399.88     4051.46    694.84 o 
   0  14   6      214.46      199.10    558.55 o 
   1  14   6      346.90     1194.59    585.27 o 
   2  14   6     1310.69     2003.02    640.06 o 
   3  14   6     1274.34      796.40    645.40 o 
   4  14   6     2207.00     1834.65    694.84 o 
 -19   0   7       27.92      430.27    682.82 o 
 -17   0   7      993.15      314.64    490.40 o 
 -15   0   7     5127.24     6090.69    595.94 o 
 -13   0   7    11415.53    11709.57    718.40 o 
 -11   0   7    11567.92    11300.38    746.29 o 
  -9   0   7    24436.86    25535.61   1139.78 o 
  -7   0   7      115.95     -256.37    211.57 o 
  -5   0   7     3494.93     3338.20    291.04 o 
  -3   0   7     4650.76     3971.74    215.31 o 
  -1   0   7    27535.61    28567.21    527.85 o 
   1   0   7       25.80     -117.06    112.67 o 
   3   0   7      400.81      364.09    129.51 o 
   5   0   7       96.06      287.24    167.82 o 
   7   0   7    10690.27    11020.42    501.41 o 
   9   0   7     9433.35    10271.38    711.55 o 
  11   0   7     5838.39     5505.60    565.93 o 
  13   0   7        0.64      -61.97    450.55 o 
  15   0   7     4803.56     4763.05    655.43 o 
 -19   1   7     1401.87     1996.48    457.99 o 
 -18   1   7      315.92       49.93    402.10 o 
 -17   1   7      875.13     1177.79    344.79 o 
 -16   1   7      888.95     1183.72    346.08 o 
 -15   1   7        4.45     -318.35    293.01 o 
 -14   1   7      290.00      117.22    283.84 o 
 -13   1   7      361.03      427.10    270.63 o 
 -12   1   7      146.14       84.95    244.66 o 
 -11   1   7      214.26      270.59    207.57 o 
 -10   1   7     3692.48     4178.25    249.47 o 
  -9   1   7     4040.37     4336.27    252.77 o 
  -8   1   7     5078.17     4707.37    228.61 o 
  -7   1   7        9.17     -113.82    150.89 o 
  -6   1   7      528.61      264.28    129.95 o 
  -5   1   7     7037.99     7514.57    214.95 o 
  -4   1   7      387.03      230.15    112.58 o 
  -3   1   7    22800.42    21383.19    355.85 o 
  -2   1   7     4021.07     4180.19    120.07 o 
  -1   1   7    29287.00    28924.84    377.59 o 
   0   1   7     5111.97     4984.21    125.55 o 
   1   1   7     8710.45     8451.40    180.27 o 
   2   1   7     1144.43     1154.18     96.35 o 
   3   1   7        0.13      167.24     94.47 o 
   4   1   7     3518.64     3860.20    155.70 o 
   5   1   7     1524.26     1368.47    163.30 o 
   6   1   7     2035.81     2030.36    143.90 o 
   7   1   7     3013.85     3313.76    184.08 o 
   8   1   7      462.35      516.98    153.09 o 
   9   1   7     7954.62     7412.87    327.08 o 
  10   1   7     1162.25     1063.49    252.41 o 
  11   1   7     1961.35     1988.40    288.36 o 
  12   1   7      968.54      399.65    302.86 o 
  13   1   7     1504.10     2275.33    360.47 o 
  14   1   7     2499.67     2634.63    392.65 o 
  15   1   7        8.89     -588.91    392.61 o 
  16   1   7        7.45      617.66    418.70 o 
 -19   2   7       90.52     -480.85    513.16 o 
 -18   2   7       75.32      231.61    410.42 o 
 -17   2   7      487.24      298.66    347.55 o 
 -16   2   7        1.09     -282.51    264.63 o 
 -15   2   7     1760.09     1854.57    340.78 o 
 -14   2   7     1906.21     2202.67    327.53 o 
 -13   2   7     4199.58     3922.85    351.59 o 
 -12   2   7       36.61      306.60    226.84 o 
 -11   2   7     6493.77     6738.38    336.36 o 
 -10   2   7      578.93      691.78    188.15 o 
  -9   2   7     4379.02     4302.93    253.01 o 
  -8   2   7     2019.69     1873.10    201.95 o 
  -7   2   7       17.24      -67.53    148.51 o 
  -6   2   7     7029.94     6694.71    211.78 o 
  -5   2   7      989.09      917.94    120.69 o 
  -4   2   7     3561.46     3124.98    125.40 o 
  -3   2   7      258.54       89.62     90.36 o 
  -2   2   7     3538.48     3590.38    124.83 o 
  -1   2   7    12454.50    12625.22    225.33 o 
   0   2   7     2200.95     1971.08    100.51 o 
   1   2   7       10.41       50.68     84.24 o 
   2   2   7     2668.32     2451.62    120.34 o 
   3   2   7     5522.94     5436.48    159.92 o 
   4   2   7    18706.27    18821.02    342.83 o 
   5   2   7    16611.66    16663.12    327.66 o 
   6   2   7      737.00      739.16    143.11 o 
   7   2   7     5011.43     5280.49    213.40 o 
   8   2   7       74.56       86.91    160.40 o 
   9   2   7     1395.73     1419.15    191.89 o 
  10   2   7       58.04      221.71    231.60 o 
  11   2   7     1473.69     1478.44    266.14 o 
  12   2   7      426.54      253.47    303.45 o 
  13   2   7      196.16      778.51    321.04 o 
  14   2   7      647.33      536.78    389.52 o 
  15   2   7       37.73      519.71    413.56 o 
  16   2   7       97.62      485.24    519.17 o 
 -19   3   7      371.63      268.53    533.04 o 
 -18   3   7     1733.37     2295.51    442.51 o 
 -17   3   7       12.15      250.17    324.61 o 
 -16   3   7     5119.76     4474.48    406.11 o 
 -15   3   7      698.78      678.54    294.00 o 
 -14   3   7     1343.86      884.96    269.36 o 
 -13   3   7      605.75      735.21    228.41 o 
 -12   3   7      836.46      663.75    210.33 o 
 -11   3   7      125.84     -167.93    188.09 o 
 -10   3   7     4230.09     4533.58    231.53 o 
  -9   3   7     7136.80     7206.57    280.65 o 
  -8   3   7     6664.00     6413.66    331.42 o 
  -7   3   7     8496.14     9071.11    273.00 o 
  -6   3   7     4943.13     4113.26    175.57 o 
  -5   3   7     4895.90     4782.23    160.51 o 
  -4   3   7    11532.30    10991.35    223.82 o 
  -3   3   7     5337.33     4974.70    144.75 o 
  -2   3   7     2579.50     2546.31    108.51 o 
  -1   3   7     1860.52     1907.76    101.83 o 
   0   3   7     1387.43     1321.18    100.59 o 
   1   3   7     2449.25     2397.14    124.50 o 
   2   3   7     3955.73     4068.57    147.79 o 
   3   3   7      567.15      581.49    109.23 o 
   4   3   7      851.23      725.30    125.75 o 
   5   3   7        0.21       37.38    127.72 o 
   6   3   7       64.45       89.76    172.73 o 
   7   3   7      165.01      111.17    148.45 o 
   8   3   7     7589.67     7281.23    271.63 o 
   9   3   7     1813.50     2152.02    236.54 o 
  10   3   7     2692.65     2555.08    281.64 o 
  11   3   7      950.51     1344.21    276.44 o 
  12   3   7     2166.64     1747.27    342.50 o 
  13   3   7     1834.86     1415.26    481.21 o 
  14   3   7     1360.20      782.65    411.48 o 
  15   3   7      639.65      515.32    499.98 o 
 -18   4   7      300.45     1421.25    531.87 o 
 -17   4   7      907.18      533.33    380.13 o 
 -16   4   7      273.99      119.27    312.75 o 
 -15   4   7       72.26     -170.85    302.03 o 
 -14   4   7      532.34      950.76    261.33 o 
 -13   4   7     1807.02     1801.25    244.61 o 
 -12   4   7     5327.53     5929.38    301.96 o 
 -11   4   7      327.22      526.52    235.89 o 
 -10   4   7     9405.88     9127.25    303.47 o 
  -9   4   7      320.57      604.76    169.11 o 
  -8   4   7     2532.27     2556.74    221.56 o 
  -7   4   7       23.28      -56.37    111.66 o 
  -6   4   7       82.67       94.45     97.61 o 
  -5   4   7     2082.78     1971.64    134.56 o 
  -4   4   7     3300.40     3284.03    152.72 o 
  -3   4   7     1999.96     1990.18    103.26 o 
  -2   4   7        9.35      -43.94     80.10 o 
  -1   4   7     1903.01     1975.64    108.65 o 
   0   4   7    22406.87    23006.19    368.28 o 
   1   4   7     1418.15     1523.37    113.11 o 
   2   4   7    18395.04    17824.88    323.78 o 
   3   4   7      103.71      -50.65    101.44 o 
   4   4   7    24272.95    24132.67    467.21 o 
   5   4   7     1551.72     1674.90    162.74 o 
   6   4   7     9938.65    10344.92    307.86 o 
   7   4   7      200.04       60.70    167.91 o 
   8   4   7     4762.32     4848.75    250.21 o 
   9   4   7     1322.06     1220.13    230.15 o 
  10   4   7      686.92      636.61    228.72 o 
  11   4   7       23.90     -176.75    250.94 o 
  12   4   7      142.93     -111.45    292.13 o 
  13   4   7       11.15     -235.44    616.67 o 
  14   4   7     1034.78     1238.17    522.51 o 
  15   4   7        0.12      128.74    527.81 o 
 -18   5   7     1783.60     1362.06    549.36 o 
 -17   5   7       85.03     -176.86    368.35 o 
 -16   5   7      555.07      351.47    359.58 o 
 -15   5   7        1.09      265.80    412.77 o 
 -14   5   7      207.64      864.63    310.78 o 
 -13   5   7      111.90      -60.76    241.07 o 
 -12   5   7       74.25      349.98    215.32 o 
 -11   5   7      525.18      384.57    184.07 o 
 -10   5   7      516.30      535.55    202.12 o 
  -9   5   7       38.23     -236.85    157.90 o 
  -8   5   7     2546.48     2586.19    139.84 o 
  -7   5   7      409.93      680.81    151.10 o 
  -6   5   7     8278.64     8387.59    281.88 o 
  -5   5   7        4.13      -30.25     94.30 o 
  -4   5   7     7066.13     6622.51    214.91 o 
  -3   5   7     2504.13     2483.82    128.04 o 
  -2   5   7     1498.78     1158.13    112.94 o 
  -1   5   7     9185.17     9417.66    270.56 o 
   0   5   7     4857.90     4463.27    173.30 o 
   1   5   7     1221.67     1423.51    111.77 o 
   2   5   7     3366.70     3376.61    179.35 o 
   3   5   7      425.82      396.81    112.41 o 
   4   5   7       66.45       87.63    133.46 o 
   5   5   7      781.41      805.72    141.16 o 
   6   5   7     4370.15     4269.07    197.47 o 
   7   5   7     5915.01     6528.04    260.54 o 
   8   5   7     2231.13     2403.39    214.16 o 
   9   5   7      130.61      150.38    208.85 o 
  10   5   7     1894.84     2299.91    277.81 o 
  11   5   7        1.63      666.79    292.22 o 
  12   5   7     6717.48     5427.15    467.24 o 
  13   5   7      246.32     -124.24    353.82 o 
  14   5   7     1013.99      949.53    523.31 o 
  15   5   7       29.22      717.41    522.01 o 
 -17   6   7      627.06     1186.46    377.29 o 
 -16   6   7      606.66      272.86    291.09 o 
 -15   6   7     1034.43      810.20    287.15 o 
 -14   6   7     5205.86     5682.23    567.42 o 
 -13   6   7     2640.11     2299.27    257.28 o 
 -12   6   7      640.58      938.43    218.89 o 
 -11   6   7     2500.77     2666.50    182.07 o 
 -10   6   7     6566.21     6685.71    270.07 o 
  -9   6   7       26.81      102.23    159.88 o 
  -8   6   7     1631.54     1653.66    180.27 o 
  -7   6   7        2.00      210.84    137.44 o 
  -6   6   7      200.29      241.17    150.72 o 
  -5   6   7      548.65      574.61    150.69 o 
  -4   6   7       64.54       93.10    108.80 o 
  -3   6   7      144.01      192.85    117.82 o 
  -2   6   7      988.18     1033.15    150.73 o 
  -1   6   7      488.85      287.46     83.42 o 
   0   6   7      515.56      648.71    153.32 o 
   1   6   7      528.44      635.48    122.37 o 
   2   6   7     3778.19     3796.93    188.70 o 
   3   6   7     5138.44     5082.16    168.67 o 
   4   6   7    12476.74    12932.77    324.99 o 
   5   6   7     1642.06     1402.55    164.35 o 
   6   6   7     3205.33     3362.66    181.90 o 
   7   6   7       15.57      -45.63    145.27 o 
   8   6   7     3842.28     3959.68    285.29 o 
   9   6   7       49.96      -32.15    260.63 o 
  10   6   7     3111.98     3289.86    332.36 o 
  11   6   7        0.43      300.24    326.63 o 
  12   6   7       22.50       97.83    345.33 o 
  13   6   7       17.54      -35.05    359.28 o 
  14   6   7     1938.91     1762.60    552.20 o 
 -17   7   7      621.66      463.18    539.43 o 
 -16   7   7      162.18      143.72    264.67 o 
 -15   7   7      759.02      983.91    250.92 o 
 -14   7   7        5.48     -150.07    253.62 o 
 -13   7   7      152.28      186.84    348.12 o 
 -12   7   7       21.47       50.70    321.78 o 
 -11   7   7      198.62      227.98    264.31 o 
 -10   7   7      775.32      610.52    178.13 o 
  -9   7   7      897.60      863.56    166.74 o 
  -8   7   7       38.30     -293.97    195.98 o 
  -7   7   7    12839.24    12784.21    405.25 o 
  -6   7   7     4225.24     4069.78    300.06 o 
  -5   7   7     6638.18     7141.58    310.43 o 
  -4   7   7     4276.05     3932.15    184.20 o 
  -3   7   7     4169.71     4223.46    189.31 o 
  -2   7   7     3226.28     2801.40    161.30 o 
  -1   7   7     3718.58     3785.16    176.98 o 
   0   7   7     1756.87     1573.57    153.26 o 
   1   7   7     3122.49     3424.68    175.05 o 
   2   7   7     4699.30     5064.87    208.91 o 
   3   7   7     1290.72     1259.02    185.37 o 
   4   7   7      481.72      236.92    237.14 o 
   5   7   7       57.67      -92.00    179.60 o 
   6   7   7      393.62      353.26    159.36 o 
   7   7   7      464.06      296.88    208.37 o 
   8   7   7     3144.02     2753.60    366.35 o 
   9   7   7     5131.17     4650.77    387.30 o 
  10   7   7     3464.84     3449.78    438.33 o 
  11   7   7     6367.42     6139.31    931.79 o 
  12   7   7     2004.75     2973.90    526.79 o 
  13   7   7     2601.80     2533.81    416.67 o 
  14   7   7      496.80      341.27    385.87 o 
 -16   8   7        2.66      -83.29    499.03 o 
 -15   8   7      928.20      542.03    509.64 o 
 -14   8   7      313.91      721.61    467.06 o 
 -13   8   7     1274.98     1165.78    456.83 o 
 -12   8   7      229.35      127.83    415.26 o 
 -11   8   7     3971.96     3803.38    490.31 o 
 -10   8   7      114.11     -508.81    370.84 o 
  -9   8   7     2536.99     3054.91    444.97 o 
  -8   8   7       45.60     -156.65    243.09 o 
  -7   8   7     2194.76     2253.70    247.81 o 
  -6   8   7      206.09      269.05    194.64 o 
  -5   8   7     1329.27     1180.56    172.67 o 
  -4   8   7      185.57      248.34    140.58 o 
  -3   8   7      399.06      339.52    131.78 o 
  -2   8   7      306.80      292.33    124.06 o 
  -1   8   7     1285.37     1115.26    137.00 o 
   0   8   7      168.03      360.55    137.15 o 
   1   8   7     6202.38     5493.68    212.82 o 
   2   8   7        0.08       83.64    144.94 o 
   3   8   7     2754.46     3098.09    225.49 o 
   4   8   7       53.29      -15.00    183.37 o 
   5   8   7     9760.90     9443.19    323.96 o 
   6   8   7        9.77      -87.03    149.94 o 
   7   8   7    12705.37    10889.72   1251.38 o 
   8   8   7      123.49     -123.01    398.25 o 
   9   8   7     1485.85      906.47    681.48 o 
  10   8   7        6.26     -193.56    473.03 o 
  11   8   7       70.69     -555.18    441.59 o 
  12   8   7      283.02     -143.26    340.01 o 
  13   8   7      765.77     1130.10    379.27 o 
 -15   9   7      225.19       29.80    488.03 o 
 -14   9   7      195.15      485.51    513.11 o 
 -13   9   7      120.71      323.81    527.81 o 
 -12   9   7       27.46     -177.98    516.45 o 
 -11   9   7      111.99     -489.32    383.53 o 
 -10   9   7      461.77      359.20    397.76 o 
  -9   9   7     2131.85     2361.63    413.22 o 
  -8   9   7       44.74     -203.83    394.86 o 
  -7   9   7        9.46     -106.47    201.87 o 
  -6   9   7     2482.97     2272.68    233.60 o 
  -5   9   7     7233.64     7072.07    309.01 o 
  -4   9   7       60.79      341.81    147.00 o 
  -3   9   7    10873.25    10542.71    303.22 o 
  -2   9   7        0.41      126.94    123.11 o 
  -1   9   7     8492.76     8031.96    324.96 o 
   0   9   7        3.12        8.30    197.87 o 
   1   9   7     1822.24     2019.37    164.24 o 
   2   9   7       32.90     -157.93    148.92 o 
   3   9   7      241.04     -166.53    181.73 o 
   4   9   7      196.33      335.68    191.22 o 
   5   9   7      879.97      723.59    295.81 o 
   6   9   7      222.73      -95.10    294.51 o 
   7   9   7     3676.17     3025.27    464.40 o 
   8   9   7      347.22     -132.02    401.85 o 
   9   9   7     2929.89     2459.45   1177.89 o 
  10   9   7      611.64      110.62    463.29 o 
  11   9   7     2432.46     2808.71    544.61 o 
  12   9   7      481.40      126.84    506.82 o 
 -14  10   7       94.99      211.38    662.10 o 
 -13  10   7      503.41      883.34    492.63 o 
 -12  10   7     1008.30      891.17    460.04 o 
 -11  10   7     1592.73     1666.26    605.31 o 
 -10  10   7     1568.04     2239.14    440.65 o 
  -9  10   7     3759.50     4357.75    490.83 o 
  -8  10   7     3204.64     2785.59    419.47 o 
  -7  10   7      849.96     1610.21    362.13 o 
  -6  10   7       89.83       66.79    300.19 o 
  -5  10   7      199.14        1.57    589.95 o 
  -4  10   7     1262.62     1045.14    365.61 o 
  -3  10   7       30.75      399.53    474.36 o 
  -2  10   7     1933.57     1301.49    490.40 o 
  -1  10   7     3036.29     2121.94    561.22 o 
   0  10   7     3775.44     3702.10    240.16 o 
   1  10   7     3503.67     3988.53    215.62 o 
   2  10   7     2547.02     2421.07    325.30 o 
   3  10   7     6421.52     6320.59    477.88 o 
   4  10   7     2848.18     2714.91    415.73 o 
   5  10   7     4460.13     4056.76    466.34 o 
   6  10   7     1938.44     2059.04    423.75 o 
   7  10   7     1206.68     1747.47    427.43 o 
   8  10   7     2425.99     2257.94    472.29 o 
   9  10   7     1219.85     2359.32    504.54 o 
  10  10   7        3.53      143.66    468.99 o 
  11  10   7       18.05      617.08    512.02 o 
 -13  11   7       92.84      377.99    477.02 o 
 -12  11   7      385.10      549.36    469.49 o 
 -11  11   7       26.46      388.36    432.20 o 
 -10  11   7      789.66      492.52    424.43 o 
  -9  11   7     2414.15     2421.17    428.25 o 
  -8  11   7     3245.53     3542.80    442.86 o 
  -7  11   7     1226.19     1127.40    802.41 o 
  -6  11   7     3380.99     3530.75    387.71 o 
  -5  11   7      144.82       77.09    217.40 o 
  -4  11   7     2065.01     2621.93    298.69 o 
  -3  11   7       76.24      360.78    502.42 o 
  -2  11   7     6650.91     6403.24    741.61 o 
  -1  11   7      944.71      900.62    535.83 o 
   0  11   7     3698.09     3333.56    229.31 o 
   1  11   7      152.27      188.97    286.48 o 
   2  11   7       20.74     -153.08    324.04 o 
   3  11   7       17.26      105.43    329.09 o 
   4  11   7        8.04      -66.78    545.85 o 
   5  11   7       24.95      274.82    400.95 o 
   6  11   7       90.35      150.67    525.14 o 
   7  11   7      425.90      247.84    426.06 o 
   8  11   7     1314.02     1206.87    468.07 o 
   9  11   7      715.22      420.08    709.54 o 
  10  11   7     2206.49     1851.65    544.75 o 
 -11  12   7       15.45      162.37    607.99 o 
 -10  12   7      973.01      694.47    425.56 o 
  -9  12   7       16.15     -257.62    381.50 o 
  -8  12   7     1061.31      900.42    656.76 o 
  -7  12   7      137.75      548.74    355.78 o 
  -6  12   7      251.15      338.34    317.13 o 
  -5  12   7      746.89      932.31    330.72 o 
  -4  12   7      382.11      967.43    545.18 o 
  -3  12   7        9.54     -299.32    494.41 o 
  -2  12   7       56.89      188.41    511.78 o 
  -1  12   7      312.39      447.64    558.55 o 
   0  12   7     1908.17     2427.94    624.02 o 
   1  12   7       77.97      103.38    330.72 o 
   2  12   7     3114.60     2525.62    353.24 o 
   3  12   7      873.28     1129.20    356.96 o 
   4  12   7     4645.73     5093.96    485.42 o 
   5  12   7      812.45     1298.16    414.46 o 
   6  12   7     1531.17     1507.14    448.23 o 
   7  12   7       93.70      392.95    436.90 o 
   8  12   7      587.00      355.79    454.40 o 
  -9  13   7       32.83      652.80    408.09 o 
  -8  13   7      633.91     1179.57    405.16 o 
  -7  13   7        0.04       77.50    466.35 o 
  -6  13   7     1914.31     2491.47    374.80 o 
  -5  13   7       18.24       94.87    550.53 o 
  -4  13   7     4327.09     3253.73    674.80 o 
  -3  13   7      568.32     -113.58    551.86 o 
  -2  13   7     2761.29     3140.15    642.73 o 
  -1  13   7      192.59      152.33    523.80 o 
   0  13   7     1149.99     1182.57    589.28 o 
   1  13   7      739.11      892.60    602.64 o 
   2  13   7     2834.66     3184.69    381.65 o 
   3  13   7       11.13      236.78    660.10 o 
   4  13   7      254.67      618.45    391.43 o 
   5  13   7      210.34      272.33    395.48 o 
   6  13   7     1240.20     1377.38    499.75 o 
  -6  14   7       72.40      147.95    319.20 o 
  -5  14   7      144.15       86.86    579.93 o 
  -4  14   7      299.04      717.56    579.93 o 
  -3  14   7      218.77      661.44    603.98 o 
  -2  14   7      385.04      342.08    593.29 o 
  -1  14   7      418.09     1404.38    614.67 o 
   0  14   7      967.73     1308.17    613.33 o 
   1  14   7        4.16     -280.61    577.25 o 
   2  14   7        4.16      809.76    629.37 o 
   3  14   7     1493.83     1403.05    684.15 o 
 -18   0   8      504.86      864.02    524.23 o 
 -16   0   8     2253.62     1972.11    500.96 o 
 -14   0   8     6482.84     6076.99    962.09 o 
 -12   0   8     3737.89     3324.44    437.91 o 
 -10   0   8      639.70      751.86    298.63 o 
  -8   0   8     4181.94     4618.31    326.53 o 
  -6   0   8        3.78     -254.32    187.15 o 
  -4   0   8       42.75      113.94    176.19 o 
  -2   0   8    10380.01    10396.01    310.34 o 
   0   0   8     3937.97     4400.60    189.54 o 
   2   0   8    20257.38    20082.34    425.23 o 
   4   0   8     6591.27     5791.97    365.67 o 
   6   0   8     9527.67     8666.63    554.50 o 
   8   0   8     9275.81     8092.62    567.85 o 
  10   0   8     2186.72     2218.40    454.56 o 
  12   0   8     1591.20     2110.85    484.52 o 
  14   0   8       15.28     -216.52    472.04 o 
 -19   1   8      311.41      325.03    418.45 o 
 -18   1   8     1806.11     1603.56    593.67 o 
 -17   1   8      347.09     -269.09    483.14 o 
 -16   1   8     1395.51     1310.05    342.48 o 
 -15   1   8     2872.81     2624.60    442.12 o 
 -14   1   8     3221.64     3738.88    361.08 o 
 -13   1   8      662.52      560.98    281.26 o 
 -12   1   8     2388.22     2875.40    306.16 o 
 -11   1   8     6312.88     5873.50    311.91 o 
 -10   1   8     1105.01      755.55    246.70 o 
  -9   1   8     2149.09     2281.82    218.12 o 
  -8   1   8      329.10      537.41    165.15 o 
  -7   1   8        0.56       93.20    137.41 o 
  -6   1   8     6857.34     6295.39    236.99 o 
  -5   1   8     1356.39     1629.99    152.52 o 
  -4   1   8    13774.38    13205.44    274.35 o 
  -3   1   8     1267.42     1369.37    127.02 o 
  -2   1   8    13469.38    12684.75    241.36 o 
  -1   1   8      505.34      346.50     91.43 o 
   0   1   8     7627.96     7087.31    155.54 o 
   1   1   8    11373.24    10810.23    212.97 o 
   2   1   8     7620.45     7709.43    178.35 o 
   3   1   8     1094.64      847.45    126.44 o 
   4   1   8      529.93      512.00     97.46 o 
   5   1   8     1308.84     1432.60    136.38 o 
   6   1   8       55.62      116.97    128.06 o 
   7   1   8      738.90      820.65    152.45 o 
   8   1   8      596.53      395.10    170.51 o 
   9   1   8      743.82      766.25    175.13 o 
  10   1   8     2001.58     2486.51    289.79 o 
  11   1   8      170.54      565.82    304.83 o 
  12   1   8     1680.80     1933.41    535.21 o 
  13   1   8      601.97      445.26    318.32 o 
  14   1   8     1897.09     3017.11    406.51 o 
  15   1   8      693.81      790.58    435.87 o 
 -19   2   8      580.51      422.39    497.91 o 
 -18   2   8       28.54     -165.74    335.21 o 
 -17   2   8      570.43     -105.70    327.06 o 
 -16   2   8       80.32      445.21    309.26 o 
 -15   2   8       25.98     -184.52    454.59 o 
 -14   2   8      882.96      253.31    285.97 o 
 -13   2   8      349.40      991.27    288.57 o 
 -12   2   8     5135.29     5086.80    322.68 o 
 -11   2   8     6507.89     6282.33    320.28 o 
 -10   2   8     3585.93     3087.53    273.22 o 
  -9   2   8     6359.24     6074.22    288.40 o 
  -8   2   8     5495.71     4938.03    257.86 o 
  -7   2   8    11319.41    12108.50    323.40 o 
  -6   2   8        5.04      188.97    131.10 o 
  -5   2   8     5836.99     5983.33    212.80 o 
  -4   2   8     2707.10     2878.80    131.47 o 
  -3   2   8      880.81      861.01    119.21 o 
  -2   2   8     2375.48     2719.10    116.85 o 
  -1   2   8     7568.20     7707.83    190.08 o 
   0   2   8        0.28        9.12     87.76 o 
   1   2   8     2863.51     3100.10    124.98 o 
   2   2   8      121.91      148.12     94.24 o 
   3   2   8      166.13       45.93     94.98 o 
   4   2   8     4239.02     4006.76    148.57 o 
   5   2   8      968.48      935.85    141.17 o 
   6   2   8     8528.51     8295.46    299.82 o 
   7   2   8      250.61      257.12    158.96 o 
   8   2   8     7138.08     7343.57    278.91 o 
   9   2   8     1430.89     1746.16    213.86 o 
  10   2   8     2904.38     3053.50    300.00 o 
  11   2   8      891.47     1045.62    272.88 o 
  12   2   8       72.40     -174.50    315.24 o 
  13   2   8       42.86     -241.63    321.78 o 
  14   2   8        0.17      124.70    978.46 o 
  15   2   8      124.02     -529.72    490.36 o 
 -19   3   8     2025.09     2067.23   1288.80 o 
 -18   3   8      304.67       76.63    402.23 o 
 -17   3   8     2650.95     3698.79    532.13 o 
 -16   3   8      304.04      295.65    318.26 o 
 -15   3   8     1805.12     1975.15    306.38 o 
 -14   3   8      445.32      305.97    259.64 o 
 -13   3   8      464.53      453.42    231.55 o 
 -12   3   8        5.91      246.14    209.47 o 
 -11   3   8      530.43      420.95    193.28 o 
 -10   3   8      400.53      392.16    188.08 o 
  -9   3   8     1241.73     1376.10    187.96 o 
  -8   3   8      149.59      213.05    160.65 o 
  -7   3   8      342.92      191.96    145.26 o 
  -6   3   8     1310.30     1267.70    118.81 o 
  -5   3   8      179.56      148.82     79.24 o 
  -4   3   8       14.41      -88.61     94.49 o 
  -3   3   8    18316.25    18044.46    303.96 o 
  -2   3   8     5566.16     5553.23    154.29 o 
  -1   3   8     7672.84     6632.42    183.06 o 
   0   3   8     7512.56     7601.03    229.32 o 
   1   3   8     5588.90     5747.72    179.65 o 
   2   3   8    10812.34    11305.53    231.80 o 
   3   3   8     5076.71     5345.15    164.47 o 
   4   3   8     3065.75     3164.56    193.66 o 
   5   3   8     4244.27     4841.66    196.19 o 
   6   3   8      143.78      124.30    145.30 o 
   7   3   8      830.81      615.97    160.77 o 
   8   3   8      516.68      836.23    208.47 o 
   9   3   8     3381.55     3641.39    268.93 o 
  10   3   8     5337.65     4356.45    321.61 o 
  11   3   8     2364.69     2796.91    306.81 o 
  12   3   8       20.93       92.54    308.36 o 
  13   3   8     2806.87     3061.30    458.80 o 
  14   3   8      278.87     1024.13    503.11 o 
  15   3   8     2637.57     2385.98    602.69 o 
 -18   4   8      159.43     -316.46    387.76 o 
 -17   4   8      225.99       60.60    385.51 o 
 -16   4   8       52.80      -21.36    323.32 o 
 -15   4   8       93.02      -17.61    294.59 o 
 -14   4   8     1207.90     1146.12    275.02 o 
 -13   4   8     4569.83     4681.91    338.98 o 
 -12   4   8      279.84      184.28    209.64 o 
 -11   4   8     1739.26     1857.41    244.11 o 
 -10   4   8      403.94      120.63    179.27 o 
  -9   4   8     4787.62     5015.75    251.43 o 
  -8   4   8     3193.92     3381.27    254.08 o 
  -7   4   8    12530.84    11388.78    269.71 o 
  -6   4   8      472.95      426.76    101.04 o 
  -5   4   8    17085.05    17299.34    324.44 o 
  -4   4   8     2528.16     2513.28    131.46 o 
  -3   4   8     2518.89     2532.77    118.28 o 
  -2   4   8     8623.19     9279.26    203.19 o 
  -1   4   8     2316.92     2363.88    110.47 o 
   0   4   8      922.84      829.77    110.80 o 
   1   4   8     6448.60     6685.55    182.97 o 
   2   4   8     2483.11     2565.47    145.27 o 
   3   4   8    15058.12    15306.54    353.57 o 
   4   4   8      219.06      246.24    118.59 o 
   5   4   8    16088.55    15509.18    373.32 o 
   6   4   8      293.17      278.59    167.75 o 
   7   4   8    13967.77    14510.11    398.13 o 
   8   4   8        1.57      -64.26    199.65 o 
   9   4   8       47.17      -84.78    211.82 o 
  10   4   8       28.99      158.18    247.68 o 
  11   4   8       58.46       12.67    285.63 o 
  12   4   8      267.85      -75.19    348.30 o 
  13   4   8      117.96     1042.56    491.94 o 
  14   4   8      316.57      931.29    520.47 o 
  15   4   8        3.77     -308.10   1165.86 o 
 -18   5   8       23.57     -669.89    473.34 o 
 -17   5   8     2067.59     1616.97    428.97 o 
 -16   5   8      303.03      965.45    394.70 o 
 -15   5   8     2654.16     2585.76    370.31 o 
 -14   5   8     1330.87     1322.30    331.24 o 
 -13   5   8     7275.22     7631.64    659.80 o 
 -12   5   8       55.27        5.41    224.79 o 
 -11   5   8      824.77     1142.42    195.89 o 
 -10   5   8      447.51      940.75    345.28 o 
  -9   5   8      120.23      -56.52    133.63 o 
  -8   5   8     2590.78     2922.46    202.91 o 
  -7   5   8     4214.87     4253.16    195.73 o 
  -6   5   8     1183.06     1367.43    127.65 o 
  -5   5   8     7035.50     6996.55    197.16 o 
  -4   5   8     1542.64     1486.62    108.67 o 
  -3   5   8      722.83      472.86    118.80 o 
  -2   5   8     2998.65     3042.45    160.00 o 
  -1   5   8    10050.28    10014.83    313.40 o 
   0   5   8     6524.27     7076.16    182.00 o 
   1   5   8    23796.35    24961.06    421.71 o 
   2   5   8      136.03      276.60    110.39 o 
   3   5   8     8176.84     9147.75    266.70 o 
   4   5   8      898.06      863.12    153.28 o 
   5   5   8     1350.99     1387.15    169.46 o 
   6   5   8     2996.45     3062.36    212.89 o 
   7   5   8      183.21      210.70    175.43 o 
   8   5   8     1709.57     1634.79    229.03 o 
   9   5   8      198.27      532.86    240.62 o 
  10   5   8        0.89     -303.32    271.75 o 
  11   5   8     4113.87     4453.31    422.10 o 
  12   5   8      245.10     -418.40    387.11 o 
  13   5   8     4060.82     3200.74    578.02 o 
  14   5   8        6.04      231.28    523.85 o 
 -17   6   8       15.49      -31.21    294.27 o 
 -16   6   8       47.18      -87.92    280.75 o 
 -15   6   8      660.45      511.74    281.92 o 
 -14   6   8      415.65      438.89    314.16 o 
 -13   6   8      397.30      205.98    405.66 o 
 -12   6   8      813.41      804.52    345.14 o 
 -11   6   8      366.56      295.21    146.43 o 
 -10   6   8     5468.06     5754.90    256.74 o 
  -9   6   8     2119.82     2199.85    235.89 o 
  -8   6   8      859.43      726.88    168.49 o 
  -7   6   8     8118.53     7914.56    269.86 o 
  -6   6   8      580.40      650.35    163.38 o 
  -5   6   8     5192.41     5538.72    377.18 o 
  -4   6   8     3611.63     3802.89    164.02 o 
  -3   6   8     1060.24     1009.43    124.72 o 
  -2   6   8      487.92      668.03    144.11 o 
  -1   6   8        0.12      -72.52    134.22 o 
   0   6   8      566.63      609.62    141.77 o 
   1   6   8      176.09      165.31    134.99 o 
   2   6   8     1682.20     1912.06    156.69 o 
   3   6   8     1766.41     1931.64    196.35 o 
   4   6   8     1485.84     1696.52    164.99 o 
   5   6   8     8449.08     8464.28    278.40 o 
   6   6   8     5229.38     6041.87    219.77 o 
   7   6   8     2030.97     1902.78    168.68 o 
   8   6   8     1226.12     1579.71    374.12 o 
   9   6   8     4334.77     4172.26    345.20 o 
  10   6   8     1565.16     1429.04    352.81 o 
  11   6   8     1576.74     1502.47    475.39 o 
  12   6   8      294.76      318.22    363.05 o 
  13   6   8       37.04     -135.79    364.42 o 
  14   6   8       76.95      -15.93    500.86 o 
 -17   7   8      138.88     -324.56    378.06 o 
 -16   7   8     1888.10     1481.97    276.51 o 
 -15   7   8      640.62      416.39    224.19 o 
 -14   7   8     2394.73     2305.03    410.33 o 
 -13   7   8     1097.36     1238.18    394.44 o 
 -12   7   8     1037.92     1007.25    349.88 o 
 -11   7   8       48.35      181.55    273.91 o 
 -10   7   8     3458.73     3365.56    313.77 o 
  -9   7   8     2683.77     2796.42    206.87 o 
  -8   7   8     1051.71      813.25    218.77 o 
  -7   7   8       72.96     -179.67    185.53 o 
  -6   7   8      695.20      422.10    161.43 o 
  -5   7   8     1872.62     1806.41    206.07 o 
  -4   7   8     5961.69     6382.99    284.93 o 
  -3   7   8     4331.98     4265.46    226.60 o 
  -2   7   8    12248.70    12258.12    380.02 o 
  -1   7   8     3007.43     2715.37    196.61 o 
   0   7   8     5270.09     5218.66    224.94 o 
   1   7   8     1773.53     2183.58    190.72 o 
   2   7   8     5992.26     6559.06    302.34 o 
   3   7   8       43.24      162.22    166.41 o 
   4   7   8      489.84      559.31    141.75 o 
   5   7   8      325.29      290.26    157.04 o 
   6   7   8      129.41      363.16    186.22 o 
   7   7   8      882.26      533.05    310.06 o 
   8   7   8     2132.68     2151.54    453.19 o 
   9   7   8       12.91      282.67    302.14 o 
  10   7   8     1142.25     1234.33    350.05 o 
  11   7   8      377.02      523.27    341.42 o 
  12   7   8      960.68      836.19    373.83 o 
  13   7   8      271.06     -162.11    372.64 o 
 -16   8   8       17.48        4.80    505.87 o 
 -15   8   8        3.25      -99.03    358.65 o 
 -14   8   8      853.24     1007.77    386.73 o 
 -13   8   8      434.01      447.31    344.73 o 
 -12   8   8     3226.82     2828.62    397.36 o 
 -11   8   8      119.55      267.53    323.98 o 
 -10   8   8     3852.66     4021.96    477.04 o 
  -9   8   8       12.04     -327.74    266.19 o 
  -8   8   8     4971.94     4990.75    384.58 o 
  -7   8   8       37.16       67.88    161.03 o 
  -6   8   8    11507.38    11772.08    383.06 o 
  -5   8   8      379.47      331.72    181.16 o 
  -4   8   8     1097.18     1181.22    165.39 o 
  -3   8   8      296.78      255.68    145.64 o 
  -2   8   8        0.90       27.19    134.46 o 
  -1   8   8      221.33      211.03    141.99 o 
   0   8   8       11.67     -203.21    135.47 o 
   1   8   8     1167.50     1559.84    173.17 o 
   2   8   8     1369.06     1412.94    201.68 o 
   3   8   8      719.88      682.09    175.86 o 
   4   8   8      673.86      554.39    174.39 o 
   5   8   8       14.88      120.40    175.74 o 
   6   8   8     5723.03     5517.86    415.94 o 
   7   8   8     1772.68     1566.26    429.11 o 
   8   8   8     5911.17     5969.10    581.05 o 
   9   8   8     1328.88     1324.13    599.97 o 
  10   8   8     2048.83     2472.02    984.81 o 
  11   8   8      277.07     -264.92    471.47 o 
  12   8   8       38.66     -127.85    545.18 o 
 -15   9   8      175.07     -522.47    483.61 o 
 -14   9   8     1792.94     1729.37    519.61 o 
 -13   9   8        1.47      -90.25    429.03 o 
 -12   9   8      417.11      -19.86    697.51 o 
 -11   9   8        1.15      659.89    411.84 o 
 -10   9   8       74.85     -551.96    367.97 o 
  -9   9   8      123.39      -62.29    356.10 o 
  -8   9   8       26.33     -157.48    380.16 o 
  -7   9   8     2305.96     2450.37    476.37 o 
  -6   9   8      761.12      918.18    247.97 o 
  -5   9   8      740.69      782.22    181.60 o 
  -4   9   8     5029.52     5202.32    232.83 o 
  -3   9   8        0.42       97.24    145.15 o 
  -2   9   8     7329.12     7378.52    264.80 o 
  -1   9   8     1221.55     1431.70    162.35 o 
   0   9   8     9485.78     9780.01    323.44 o 
   1   9   8      553.37      561.50    162.08 o 
   2   9   8     2295.90     2297.56    195.69 o 
   3   9   8      394.48      137.13    188.93 o 
   4   9   8     2185.92     1988.97    312.51 o 
   5   9   8     2353.55     1809.65    356.44 o 
   6   9   8     1666.24     1777.28    544.89 o 
   7   9   8     3123.93     2744.59    472.73 o 
   8   9   8      247.46      517.75    562.55 o 
   9   9   8       61.57     -509.74    426.60 o 
  10   9   8     1311.01     1230.34    487.26 o 
  11   9   8      397.01      908.05    481.25 o 
  12   9   8     1811.78     1122.42    553.82 o 
 -14  10   8      307.64      659.21    487.50 o 
 -13  10   8      176.70     1209.45    462.96 o 
 -12  10   8      536.38      499.71    431.15 o 
 -11  10   8      852.41     1198.79    439.50 o 
 -10  10   8     3366.26     3096.95    480.33 o 
  -9  10   8     3057.54     2594.82    433.01 o 
  -8  10   8     4158.83     3823.09    443.57 o 
  -7  10   8      921.79     1056.20    356.36 o 
  -6  10   8      905.39      883.69    340.07 o 
  -5  10   8     1235.79     1246.38    360.12 o 
  -4  10   8     8581.10     8323.16    377.59 o 
  -3  10   8      969.41      844.98    200.20 o 
  -2  10   8     1600.05     1708.53    214.86 o 
  -1  10   8      102.36      192.12    151.37 o 
   0  10   8       23.37       36.42    227.00 o 
   1  10   8      295.91      457.16    226.83 o 
   2  10   8     5880.20     6428.80    366.16 o 
   3  10   8     2123.16     1984.30    368.75 o 
   4  10   8     8415.58     8257.17    994.16 o 
   5  10   8      607.90     1211.29    777.69 o 
   6  10   8     3469.23     3269.54    482.38 o 
   7  10   8     1505.30     1468.04    447.15 o 
   8  10   8     1246.22      924.92    455.00 o 
   9  10   8      857.77     1683.54    491.11 o 
  10  10   8       88.72     -425.48    704.20 o 
 -13  11   8      231.51      915.27    564.56 o 
 -12  11   8       36.71      180.80    422.69 o 
 -11  11   8      271.11      378.50    424.58 o 
 -10  11   8        9.88      -42.35    396.30 o 
  -9  11   8        0.35      702.54    394.76 o 
  -8  11   8      126.22     -202.38    359.06 o 
  -7  11   8       55.17      125.89    340.71 o 
  -6  11   8      867.95      466.87    324.30 o 
  -5  11   8       44.42       90.01    284.84 o 
  -4  11   8        2.77     -162.86    254.07 o 
  -3  11   8     2495.87     3271.10    633.38 o 
  -2  11   8       68.60      240.52    519.80 o 
  -1  11   8     7615.34     7702.87    443.04 o 
   0  11   8     1393.09     1610.85    227.16 o 
   1  11   8     8647.43     9172.40    549.63 o 
   2  11   8     1364.99     1455.37    352.40 o 
   3  11   8     4080.58     4389.59    439.43 o 
   4  11   8     2231.19     2567.57    452.32 o 
   5  11   8      331.04      248.11    487.73 o 
   6  11   8      246.96      718.64    426.59 o 
   7  11   8      664.80      294.10    454.32 o 
   8  11   8      163.10     -528.05    432.21 o 
   9  11   8     1546.93     1721.84    524.24 o 
 -11  12   8     3392.47     3756.65    536.09 o 
 -10  12   8      215.14     -277.01    503.76 o 
  -9  12   8     2672.35     3459.99    805.75 o 
  -8  12   8     1104.51     1378.40    406.39 o 
  -7  12   8     2471.37     2889.62    498.42 o 
  -6  12   8      271.73      519.98    534.49 o 
  -5  12   8     1295.85     1300.77    314.95 o 
  -4  12   8        8.12      354.10    558.55 o 
  -3  12   8      126.14      730.92    537.17 o 
  -2  12   8      868.66      513.11    534.49 o 
  -1  12   8      319.23      138.97    562.55 o 
   0  12   8      117.97      269.08    487.73 o 
   1  12   8       10.91     -352.95    294.29 o 
   2  12   8     2140.64     2115.61    382.83 o 
   3  12   8     1344.19     2619.72    407.17 o 
   4  12   8       13.26      448.38    392.65 o 
   5  12   8     1790.35     1940.55    454.78 o 
   6  12   8      162.27     -308.10    471.69 o 
   7  12   8     4135.06     4042.49    706.20 o 
   8  12   8       12.81     -350.59    772.34 o 
  -9  13   8      238.20      318.16    536.50 o 
  -8  13   8       24.95     -234.70    376.81 o 
  -7  13   8      550.76      247.17    603.31 o 
  -6  13   8      112.20      445.49    317.89 o 
  -5  13   8     2500.34     2510.79    684.15 o 
  -4  13   8      590.20     1233.34    624.02 o 
  -3  13   8     4471.22     5113.77    771.01 o 
  -2  13   8      539.87     -156.34    569.24 o 
  -1  13   8     3218.20     3496.93    698.85 o 
   0  13   8        0.09     -260.57    541.18 o 
   1  13   8     2421.10     2229.26    405.55 o 
   2  13   8      705.72      805.90    344.34 o 
   3  13   8     1430.94     2626.62    418.72 o 
   4  13   8      364.21      373.30    399.38 o 
   5  13   8        0.08       77.42    411.17 o 
  -6  14   8     1514.39      944.39    344.75 o 
  -5  14   8      236.90     -224.49    570.57 o 
  -4  14   8      253.48     -823.79    549.19 o 
  -3  14   8      603.21      598.63    583.93 o 
  -2  14   8        5.61      297.98    609.32 o 
  -1  14   8       13.81     1238.69    629.37 o 
   0  14   8        2.60      215.13    595.96 o 
   1  14   8       36.01     -105.56    577.25 o 
   2  14   8       32.30      178.61    340.51 o 
 -19   0   9     1649.92     2075.17    887.26 o 
 -17   0   9        4.65     -539.68    636.72 o 
 -15   0   9      414.08      242.23    402.54 o 
 -13   0   9       59.38      536.64    404.84 o 
 -11   0   9      137.10      194.97    726.24 o 
  -9   0   9    15541.54    16186.25    743.54 o 
  -7   0   9    11060.67    10328.63    583.37 o 
  -5   0   9     9655.81     9442.39    482.40 o 
  -3   0   9    19951.19    21542.26    494.38 o 
  -1   0   9    19747.09    22220.84    454.64 o 
   1   0   9      311.79      213.95    132.66 o 
   3   0   9     7780.33     8295.98    266.07 o 
   5   0   9      283.79       94.27    214.45 o 
   7   0   9     9022.49     8961.65    463.10 o 
   9   0   9    10815.39    10380.86    691.72 o 
  11   0   9     5764.12     5928.51    619.77 o 
  13   0   9     1824.74     2140.73    815.10 o 
  15   0   9      596.10      291.30    750.96 o 
 -19   1   9      231.16      625.54    422.72 o 
 -18   1   9      216.92     1180.53    430.40 o 
 -17   1   9     3781.74     3708.71    416.26 o 
 -16   1   9      311.19     -293.55    292.52 o 
 -15   1   9     2090.59     2991.40    482.82 o 
 -14   1   9      992.06      665.93    294.24 o 
 -13   1   9     3121.09     2944.89    320.28 o 
 -12   1   9      443.41      269.54    255.26 o 
 -11   1   9     4088.58     4528.81    321.74 o 
 -10   1   9      852.46      910.19    226.82 o 
  -9   1   9     1109.75     1030.24    223.21 o 
  -8   1   9     2123.31     2446.06    204.39 o 
  -7   1   9       20.10      105.06    138.17 o 
  -6   1   9     1093.61     1050.37    156.44 o 
  -5   1   9     4110.71     4461.31    191.79 o 
  -4   1   9      150.60      -77.12    112.53 o 
  -3   1   9    12236.13    12606.23    253.60 o 
  -2   1   9      159.38      -66.38     93.89 o 
  -1   1   9    32807.04    32957.33    435.45 o 
   0   1   9     5043.61     5350.39    152.99 o 
   1   1   9    24735.42    24345.01    353.84 o 
   2   1   9     4244.89     4606.26    140.22 o 
   3   1   9    17705.18    17769.06    306.99 o 
   4   1   9      383.25      522.81    111.27 o 
   5   1   9       19.15      153.41    140.22 o 
   6   1   9       46.59     -173.62    163.63 o 
   7   1   9      219.95       60.13    188.30 o 
   8   1   9      346.20      335.22    214.81 o 
   9   1   9      210.95      273.63    234.48 o 
  10   1   9      138.56      399.14    259.11 o 
  11   1   9      337.65      349.10    312.88 o 
  12   1   9      284.77      751.48    431.25 o 
  13   1   9     3914.33     3955.21    405.26 o 
  14   1   9     1651.28     1683.41    457.21 o 
  15   1   9     1888.55     1764.15    459.60 o 
 -19   2   9      479.67      674.69    370.46 o 
 -18   2   9     1682.97     1428.27    431.83 o 
 -17   2   9      160.76     -473.93    321.99 o 
 -16   2   9      138.49      -76.36    284.35 o 
 -15   2   9        7.00     -367.03    276.53 o 
 -14   2   9      340.70      493.85    290.01 o 
 -13   2   9      729.95     1040.94    284.37 o 
 -12   2   9     2015.36     1776.14    300.68 o 
 -11   2   9       33.82      -62.30    228.83 o 
 -10   2   9     5048.07     5355.22    412.04 o 
  -9   2   9      438.70      246.20    190.51 o 
  -8   2   9     3477.03     3397.21    213.88 o 
  -7   2   9     1553.55     1283.24    160.13 o 
  -6   2   9     9572.84    10292.79    257.98 o 
  -5   2   9     9637.01    10490.40    242.96 o 
  -4   2   9     8569.27     8288.16    250.45 o 
  -3   2   9    29109.15    30767.26    458.50 o 
  -2   2   9      667.78      619.12     89.63 o 
  -1   2   9      625.44      714.61    114.77 o 
   0   2   9     2781.58     3242.16    140.73 o 
   1   2   9     8189.83     8853.38    196.72 o 
   2   2   9     4337.33     4857.84    150.39 o 
   3   2   9     1033.71     1196.07    134.50 o 
   4   2   9     8725.09     9124.16    219.06 o 
   5   2   9     5699.29     5660.95    229.36 o 
   6   2   9     6795.47     7230.14    259.90 o 
   7   2   9     8617.82     8278.85    284.83 o 
   8   2   9      676.45      550.57    177.30 o 
   9   2   9     6016.90     5936.18    346.03 o 
  10   2   9     2840.00     3101.40    309.44 o 
  11   2   9      536.43      676.07    316.39 o 
  12   2   9     1544.52     1254.74    341.21 o 
  13   2   9      348.70      681.56    403.03 o 
  14   2   9        8.38      651.10    399.25 o 
  15   2   9       63.98       88.95    542.75 o 
 -19   3   9      136.20     -303.80    773.01 o 
 -18   3   9     1017.47     1775.81    443.68 o 
 -17   3   9       16.23     -108.59    333.98 o 
 -16   3   9     3080.65     3234.84    381.10 o 
 -15   3   9        1.12      130.12    270.49 o 
 -14   3   9     1112.97      941.43    288.43 o 
 -13   3   9     2652.05     2669.80    380.56 o 
 -12   3   9     2803.84     3039.15    298.57 o 
 -11   3   9     3638.28     3136.33    264.62 o 
 -10   3   9     2213.78     2143.26    215.85 o 
  -9   3   9      515.78      513.56    176.62 o 
  -8   3   9     8365.87     9012.38    282.78 o 
  -7   3   9      160.55      172.74    143.49 o 
  -6   3   9     9876.76    10963.49    242.78 o 
  -5   3   9     3791.89     3990.67    160.68 o 
  -4   3   9     2148.31     2081.48    133.84 o 
  -3   3   9     5275.76     6115.17    182.95 o 
  -2   3   9     5434.39     5604.19    175.16 o 
  -1   3   9     3771.68     3942.04    148.00 o 
   0   3   9     9867.77     9992.82    229.77 o 
   1   3   9       73.73       46.52     96.15 o 
   2   3   9     9274.64     8394.18    226.04 o 
   3   3   9     2067.29     2483.60    159.73 o 
   4   3   9    13661.30    13216.48    341.37 o 
   5   3   9     3547.41     4003.18    225.13 o 
   6   3   9     1933.47     1879.07    191.86 o 
   7   3   9     4043.80     4017.24    250.01 o 
   8   3   9        0.69      119.39    206.93 o 
   9   3   9       16.71        2.89    241.93 o 
  10   3   9      254.53     -232.14    252.46 o 
  11   3   9      440.57      411.53    310.04 o 
  12   3   9     3910.81     4935.11    491.52 o 
  13   3   9       18.36     -175.22    387.64 o 
  14   3   9     2573.10     3330.65    603.31 o 
 -18   4   9      606.69      297.03    408.65 o 
 -17   4   9      159.87      316.74    383.62 o 
 -16   4   9     4051.56     3769.94    401.41 o 
 -15   4   9      185.28     -345.14    292.53 o 
 -14   4   9       91.70      171.06    302.46 o 
 -13   4   9        2.43     -144.56    230.96 o 
 -12   4   9       21.09     -232.84    208.92 o 
 -11   4   9        6.07        4.53    214.05 o 
 -10   4   9    10684.34    10914.35    368.58 o 
  -9   4   9        5.65      -89.86    163.87 o 
  -8   4   9    11496.68    10801.20    332.63 o 
  -7   4   9      761.44      764.35    130.87 o 
  -6   4   9     7840.82     7714.17    213.43 o 
  -5   4   9       42.55      171.23    119.91 o 
  -4   4   9    13611.69    13722.63    283.18 o 
  -3   4   9      150.16      120.07     99.76 o 
  -2   4   9     1238.24     1075.54    108.72 o 
  -1   4   9      122.24       29.90     95.29 o 
   0   4   9     3998.34     3967.29    137.24 o 
   1   4   9       17.49     -119.82    111.93 o 
   2   4   9       95.73        8.41    132.39 o 
   3   4   9     1512.35     1426.51    209.05 o 
   4   4   9     1322.87     1494.10    152.77 o 
   5   4   9      162.71       55.97    156.32 o 
   6   4   9     1722.11     2077.71    195.77 o 
   7   4   9       20.78      167.42    215.53 o 
   8   4   9     5969.34     5909.60    306.12 o 
   9   4   9        1.54     -332.12    236.54 o 
  10   4   9      585.37      699.09    263.66 o 
  11   4   9       24.40      235.48    303.80 o 
  12   4   9     3866.95     4154.46    484.04 o 
  13   4   9       40.78      253.60    487.54 o 
  14   4   9      913.33     1591.27    993.49 o 
 -18   5   9     2316.61     2788.22    470.45 o 
 -17   5   9      150.78      695.55    388.09 o 
 -16   5   9     1916.56     1696.70    418.80 o 
 -15   5   9      532.13      574.86    317.28 o 
 -14   5   9     1955.23     1765.67    342.63 o 
 -13   5   9     2929.31     3518.88    416.57 o 
 -12   5   9     6158.68     6236.66    345.37 o 
 -11   5   9      206.88     -169.31    166.40 o 
 -10   5   9       35.93      103.07    141.43 o 
  -9   5   9      505.67      409.94    150.78 o 
  -8   5   9      659.47      650.95    173.15 o 
  -7   5   9      480.72      256.01    143.02 o 
  -6   5   9      322.18      244.72    130.71 o 
  -5   5   9    13204.13    13496.44    294.55 o 
  -4   5   9      990.02      968.35    101.67 o 
  -3   5   9      162.49      239.05     86.90 o 
  -2   5   9       32.55       -0.70     83.34 o 
  -1   5   9     2095.45     2029.50    109.41 o 
   0   5   9     7752.21     7665.21    206.22 o 
   1   5   9      553.68      509.93    112.54 o 
   2   5   9    13748.29    13652.59    330.58 o 
   3   5   9      172.94      163.44    141.40 o 
   4   5   9    19786.19    20539.06    445.59 o 
   5   5   9      555.47      229.54    147.95 o 
   6   5   9      925.42      847.36    138.83 o 
   7   5   9      147.18       45.54    183.47 o 
   8   5   9     2072.73     2030.58    270.40 o 
   9   5   9      240.53     -111.55    324.41 o 
  10   5   9      466.42      644.45    293.07 o 
  11   5   9       45.35      104.75    402.63 o 
  12   5   9     2606.33     3330.77    568.28 o 
  13   5   9        1.70     -427.60    485.38 o 
  14   5   9      768.36     1513.45    560.72 o 
 -17   6   9       13.73      243.27    311.85 o 
 -16   6   9      825.61      741.11    377.25 o 
 -15   6   9      125.69      144.74    392.49 o 
 -14   6   9       32.24      342.08    256.21 o 
 -13   6   9      284.45      286.92    245.50 o 
 -12   6   9      626.44      592.12    159.09 o 
 -11   6   9      107.87        7.39    198.94 o 
 -10   6   9      211.54       67.46    189.51 o 
  -9   6   9     1104.99      864.16    187.19 o 
  -8   6   9     6262.92     6452.62    269.90 o 
  -7   6   9       41.44       98.98    137.45 o 
  -6   6   9    11175.16    11388.98    348.51 o 
  -5   6   9     3610.80     3206.15    199.75 o 
  -4   6   9     8182.57     8129.98    241.91 o 
  -3   6   9     2583.49     2848.01    164.08 o 
  -2   6   9     1110.52     1032.50    137.08 o 
  -1   6   9     3093.17     2813.05    193.48 o 
   0   6   9     1835.06     1795.32    164.61 o 
   1   6   9     5437.48     5856.30    234.21 o 
   2   6   9     1210.22     1240.77    140.58 o 
   3   6   9     1836.59     1910.00    164.86 o 
   4   6   9     4530.22     4679.14    218.90 o 
   5   6   9    10958.56    10400.14    318.97 o 
   6   6   9       34.56      -20.10    173.30 o 
   7   6   9     2304.04     2361.10    230.20 o 
   8   6   9      202.49      586.14    274.34 o 
   9   6   9      961.83      671.64    287.76 o 
  10   6   9     2628.15     2758.22    396.39 o 
  11   6   9      548.79      -98.67    342.01 o 
  12   6   9     2243.31     1838.48    410.27 o 
  13   6   9        0.33      187.32    521.80 o 
 -17   7   9      758.73      358.37    417.68 o 
 -16   7   9      521.11     -103.80    377.99 o 
 -15   7   9     2359.52     3127.16    441.87 o 
 -14   7   9     1028.45     1638.97    407.53 o 
 -13   7   9     4469.01     5066.76    475.55 o 
 -12   7   9      798.43      424.64    341.26 o 
 -11   7   9    12150.60    12578.82    523.00 o 
 -10   7   9     2906.86     3291.99    241.27 o 
  -9   7   9      678.84      754.87    180.78 o 
  -8   7   9     2867.94     2602.56    274.47 o 
  -7   7   9       66.20      210.80    180.28 o 
  -6   7   9       14.43       13.46    164.83 o 
  -5   7   9     2241.79     2266.33    197.29 o 
  -4   7   9     3862.94     3727.85    213.88 o 
  -3   7   9     3076.26     3197.94    195.14 o 
  -2   7   9     5201.85     4883.81    369.21 o 
  -1   7   9     3155.95     3083.34    196.08 o 
   0   7   9     1841.40     1769.02    166.95 o 
   1   7   9     2134.05     2122.21    183.03 o 
   2   7   9        1.66      201.24    190.45 o 
   3   7   9       21.06     -145.70    166.87 o 
   4   7   9        0.47       -1.33    148.84 o 
   5   7   9     3329.66     3077.70    205.55 o 
   6   7   9      847.90      629.85    305.38 o 
   7   7   9      382.83      785.48    324.25 o 
   8   7   9      319.39      456.46    423.27 o 
   9   7   9      492.57      740.55    333.52 o 
  10   7   9      341.20      826.14    350.89 o 
  11   7   9       33.12     -279.81    331.46 o 
  12   7   9      123.00      136.68    375.33 o 
  13   7   9      679.97      697.65    393.46 o 
 -16   8   9        0.17      567.26    967.70 o 
 -15   8   9       28.56     -485.42    361.62 o 
 -14   8   9      202.53      519.26    381.26 o 
 -13   8   9       37.94     -522.59    348.40 o 
 -12   8   9      146.22      664.47    350.90 o 
 -11   8   9      313.20      696.17    340.36 o 
 -10   8   9       19.51     -135.00    342.34 o 
  -9   8   9     1962.72     1834.57    286.86 o 
  -8   8   9     6542.74     6145.72    395.39 o 
  -7   8   9     3973.43     4084.65    345.76 o 
  -6   8   9      525.08      482.25    141.12 o 
  -5   8   9    14008.44    13617.85    456.04 o 
  -4   8   9      954.58     1170.36    176.19 o 
  -3   8   9     9840.41    10023.19    327.45 o 
  -2   8   9     2719.96     2627.16    231.72 o 
  -1   8   9     1728.23     1928.52    183.45 o 
   0   8   9     5105.59     4887.33    219.14 o 
   1   8   9      342.85      428.66    163.01 o 
   2   8   9     1053.23      706.83    193.22 o 
   3   8   9      729.33      488.91    154.80 o 
   4   8   9      139.31      270.22    191.72 o 
   5   8   9     1878.74     2460.17    287.67 o 
   6   8   9     5465.29     5192.33    417.69 o 
   7   8   9     3790.07     3706.66    511.49 o 
   8   8   9     1336.31     1920.47    545.85 o 
   9   8   9     2651.76     2306.34    665.44 o 
  10   8   9        3.57      274.50    456.14 o 
  11   8   9     1193.27     1015.47    493.54 o 
  12   8   9        0.37     -303.25    824.46 o 
 -15   9   9      938.28     1390.64    540.21 o 
 -14   9   9       38.43     -423.55    732.26 o 
 -13   9   9     2808.79     2441.74    515.02 o 
 -12   9   9      134.79     -513.78    403.92 o 
 -11   9   9     1441.40     1527.82    648.07 o 
 -10   9   9       11.62      -95.58    382.15 o 
  -9   9   9     1559.48      905.19    466.35 o 
  -8   9   9      837.54      245.33    360.32 o 
  -7   9   9     3845.30     3589.70    583.93 o 
  -6   9   9       10.19      -82.83    205.36 o 
  -5   9   9      284.17      267.18    194.84 o 
  -4   9   9     1349.50     1075.77    183.17 o 
  -3   9   9       46.57       64.48    158.21 o 
  -2   9   9      142.08      175.03    161.63 o 
  -1   9   9     3979.87     3821.14    219.02 o 
   0   9   9     6810.68     6869.51    255.86 o 
   1   9   9     7000.42     7216.81    290.24 o 
   2   9   9      594.47      514.85    224.13 o 
   3   9   9     8133.50     8648.53    452.13 o 
   4   9   9      921.92     1485.60    515.82 o 
   5   9   9     3130.25     2804.58    364.99 o 
   6   9   9       58.38      -14.20    407.87 o 
   7   9   9      998.92      327.06    425.91 o 
   8   9   9      101.79     -123.93    411.85 o 
   9   9   9       26.95      375.48    606.65 o 
  10   9   9      449.89      367.74    460.91 o 
  11   9   9      997.60     1505.87    720.90 o 
 -14  10   9        1.23      -82.75    485.48 o 
 -13  10   9        0.08      376.63    450.12 o 
 -12  10   9      156.15     -426.20    442.12 o 
 -11  10   9      730.98      286.55    423.18 o 
 -10  10   9      822.16      630.06    415.23 o 
  -9  10   9     7293.98     7083.90    555.59 o 
  -8  10   9      559.96     1026.35    528.48 o 
  -7  10   9     1525.65     1776.15    467.68 o 
  -6  10   9     1016.21     1185.92    334.10 o 
  -5  10   9     1351.58     1362.71    250.02 o 
  -4  10   9     2715.15     2387.53    249.29 o 
  -3  10   9     1143.82     1508.13    215.37 o 
  -2  10   9      299.27      159.74    197.15 o 
  -1  10   9      153.23      125.59    201.47 o 
   0  10   9     1728.12     2076.20    253.14 o 
   1  10   9      602.48      598.23    247.45 o 
   2  10   9      436.36      391.44    342.17 o 
   3  10   9        8.27      207.96    345.09 o 
   4  10   9       40.19      109.72    371.24 o 
   5  10   9      208.99      235.85    404.48 o 
   6  10   9      774.64       91.80    511.78 o 
   7  10   9      322.01      648.85    428.89 o 
   8  10   9      547.80       16.42    430.78 o 
   9  10   9     1845.05     1586.11    688.16 o 
  10  10   9      714.87      649.91    504.07 o 
 -13  11   9        2.51     -361.98    472.46 o 
 -12  11   9     2836.33     2962.26    516.71 o 
 -11  11   9      338.10      781.01    449.16 o 
 -10  11   9      930.46     1043.22    434.76 o 
  -9  11   9      165.90      312.90    388.02 o 
  -8  11   9      460.76      111.99    776.35 o 
  -7  11   9      294.44      404.16    344.16 o 
  -6  11   9       63.53     -137.82    320.85 o 
  -5  11   9        7.62      221.49    296.34 o 
  -4  11   9        1.06     -303.02    202.02 o 
  -3  11   9      205.39      249.40    354.75 o 
  -2  11   9      693.10      708.04    196.74 o 
  -1  11   9     1628.27     1618.72    252.72 o 
   0  11   9     3137.74     3789.52    380.17 o 
   1  11   9     4316.92     4538.03    422.94 o 
   2  11   9     1989.37     2785.45    843.16 o 
   3  11   9     2459.64     2822.83    428.29 o 
   4  11   9     2327.11     2125.77    435.88 o 
   5  11   9      829.12      246.17    507.77 o 
   6  11   9      327.83      660.04    695.51 o 
   7  11   9      200.39      164.27    439.65 o 
   8  11   9      188.72      262.01    555.87 o 
   9  11   9       38.17     -681.48    665.44 o 
 -11  12   9       23.50     -484.83    673.46 o 
 -10  12   9      310.47      602.46    433.00 o 
  -9  12   9      519.99      264.58    410.35 o 
  -8  12   9     1356.61     1531.73    495.74 o 
  -7  12   9      463.14      648.15    399.53 o 
  -6  12   9     1583.52     1561.25    346.38 o 
  -5  12   9      953.43     1090.56    315.84 o 
  -4  12   9     2789.42     2486.32    319.33 o 
  -3  12   9      125.05      605.31    569.24 o 
  -2  12   9     4116.47     3468.87    688.16 o 
  -1  12   9     1079.88     1176.67    376.82 o 
   0  12   9     1919.53     1770.08    327.28 o 
   1  12   9      188.38     -157.99    363.46 o 
   2  12   9        0.47     -352.73    537.17 o 
   3  12   9      173.18      -84.78    371.14 o 
   4  12   9     1416.27     1764.11    676.80 o 
   5  12   9        1.99     -590.78    393.85 o 
   6  12   9     2202.84     2083.21    487.78 o 
   7  12   9      125.57      239.53    456.26 o 
  -9  13   9      198.86       15.21    381.27 o 
  -8  13   9     1155.38     1981.04    420.95 o 
  -7  13   9       61.29      -35.55    424.92 o 
  -6  13   9       33.10      324.58    327.39 o 
  -5  13   9       48.21      357.02    292.40 o 
  -4  13   9     1868.51     1785.21    648.07 o 
  -3  13   9       16.73     -129.61    607.99 o 
  -2  13   9     1943.75     2703.20    712.21 o 
  -1  13   9        6.51      243.19    575.92 o 
   0  13   9     3135.71     3629.93    434.28 o 
   1  13   9        0.19     -255.36    310.79 o 
   2  13   9     1759.69     1353.70    377.22 o 
   3  13   9      144.76      825.15    404.88 o 
   4  13   9      636.70      531.79    415.13 o 
   5  13   9      200.41      321.83    433.34 o 
  -5  14   9     1152.60      983.47    678.81 o 
  -4  14   9     2832.31     2486.73    709.54 o 
  -3  14   9      338.30      452.98    644.07 o 
  -2  14   9     2006.47     2415.91    693.51 o 
  -1  14   9        5.99     -428.93    597.30 o 
   0  14   9        7.63     -432.94    606.65 o 
   1  14   9       56.68      231.89    326.70 o 
 -18   0  10      831.26      855.19    761.65 o 
 -16   0  10      581.21      148.99    510.44 o 
 -14   0  10     2231.46     2059.87    978.79 o 
 -12   0  10      706.00      292.48    515.79 o 
 -10   0  10     4789.73     5017.88    461.56 o 
  -8   0  10     4254.35     4252.35    430.44 o 
  -6   0  10    15690.13    15467.60    493.22 o 
  -4   0  10    38898.56    41272.86    831.35 o 
  -2   0  10    48666.53    49912.02    972.75 o 
   0   0  10    21918.66    21677.13    428.07 o 
   2   0  10     1215.87     1140.70    162.21 o 
   4   0  10    15125.78    15305.08    491.56 o 
   6   0  10     7539.85     8281.09    514.84 o 
   8   0  10     8799.56     8906.87    498.15 o 
  10   0  10    10726.69     8664.60    679.86 o 
  12   0  10     3629.25     3087.03    533.12 o 
  14   0  10     1867.29      871.23    769.67 o 
 -19   1  10        4.15      303.11    600.64 o 
 -18   1  10      165.02     -548.59    365.73 o 
 -17   1  10       94.69       -5.24    330.18 o 
 -16   1  10     2576.20     3102.41    380.02 o 
 -15   1  10       95.41      363.27    296.97 o 
 -14   1  10     1517.03     1529.96    315.48 o 
 -13   1  10        0.84      121.98    269.93 o 
 -12   1  10    10062.36     9412.74    439.81 o 
 -11   1  10      197.65      159.27    232.84 o 
 -10   1  10    14674.23    13831.78    499.41 o 
  -9   1  10     4465.54     4204.00    288.47 o 
  -8   1  10    12443.93    13510.78    362.67 o 
  -7   1  10     6898.74     7390.17    259.52 o 
  -6   1  10     1647.14     1552.18    150.56 o 
  -5   1  10       93.31       19.26    120.46 o 
  -4   1  10        9.57       33.92    118.88 o 
  -3   1  10      936.30      834.38    119.79 o 
  -2   1  10      904.39      693.77    108.82 o 
  -1   1  10     1910.37     2066.60    122.40 o 
   0   1  10    22943.49    24445.09    341.23 o 
   1   1  10    19604.49    21433.84    331.04 o 
   2   1  10      319.68      326.24    100.13 o 
   3   1  10     5302.26     4818.61    159.59 o 
   4   1  10     2956.54     2794.44    152.13 o 
   5   1  10     1919.22     1956.47    185.34 o 
   6   1  10     5546.59     5314.07    244.92 o 
   7   1  10      120.50      127.03    192.62 o 
   8   1  10     7232.31     7535.94    328.30 o 
   9   1  10      258.99      141.50    246.46 o 
  10   1  10     2533.90     2472.81    352.92 o 
  11   1  10       21.77       83.02    307.12 o 
  12   1  10      909.59     1561.52    360.06 o 
  13   1  10      871.15     1284.95    629.40 o 
  14   1  10     2770.56     2858.73    487.81 o 
 -19   2  10     3148.33     2193.32    406.74 o 
 -18   2  10     1760.87     2153.14    502.04 o 
 -17   2  10     1537.06     1819.00    402.05 o 
 -16   2  10      272.91      353.46    381.33 o 
 -15   2  10     2132.33     1836.24    328.88 o 
 -14   2  10     1259.24     1000.37    304.10 o 
 -13   2  10      329.24      497.04    274.04 o 
 -12   2  10       35.84        0.09    240.45 o 
 -11   2  10       19.71       38.71    228.61 o 
 -10   2  10       25.67      159.95    220.68 o 
  -9   2  10     1421.96     1131.51    270.98 o 
  -8   2  10     3439.73     3277.87    199.61 o 
  -7   2  10     7215.93     7347.53    255.32 o 
  -6   2  10     3672.41     3437.85    162.94 o 
  -5   2  10     2263.33     2265.14    139.43 o 
  -4   2  10     1917.33     1794.84    131.94 o 
  -3   2  10    29888.81    30876.70    463.57 o 
  -2   2  10    25721.28    25608.19    382.55 o 
  -1   2  10     4408.17     4919.78    166.12 o 
   0   2  10     3372.04     3649.48    151.53 o 
   1   2  10       30.86      -39.73     92.13 o 
   2   2  10     1940.47     2221.45    138.80 o 
   3   2  10     1068.19     1188.50    123.59 o 
   4   2  10     1142.08     1132.93    122.19 o 
   5   2  10     1178.43     1211.57    158.60 o 
   6   2  10      895.77      631.02    169.49 o 
   7   2  10      541.21      601.59    173.21 o 
   8   2  10     3301.71     3115.07    285.91 o 
   9   2  10     4303.41     3841.67    351.83 o 
  10   2  10     4696.35     4526.68    393.58 o 
  11   2  10     4730.38     4765.13    416.43 o 
  12   2  10      176.92      674.33    372.12 o 
  13   2  10     1906.14     2983.05    477.08 o 
  14   2  10     1385.74     1829.00    459.79 o 
 -19   3  10        4.70      189.29    423.14 o 
 -18   3  10        4.98      470.76    350.09 o 
 -17   3  10       33.52     -472.58    324.51 o 
 -16   3  10      100.20      494.41    325.99 o 
 -15   3  10      991.41     1381.98    329.08 o 
 -14   3  10     1481.69     1574.71    286.56 o 
 -13   3  10     1921.52     2022.51    265.09 o 
 -12   3  10       70.78        6.67    232.56 o 
 -11   3  10     5466.83     5381.59    314.10 o 
 -10   3  10       35.48      -29.12    206.18 o 
  -9   3  10     2800.96     2927.50    216.81 o 
  -8   3  10      381.96      412.85    155.59 o 
  -7   3  10     9092.51     9246.06    287.50 o 
  -6   3  10     1574.21     1651.01    169.05 o 
  -5   3  10     7209.09     7758.91    329.60 o 
  -4   3  10      953.38      950.60    125.10 o 
  -3   3  10     2479.92     2631.44    147.29 o 
  -2   3  10      912.29      750.59    115.77 o 
  -1   3  10     9869.30    10010.23    233.25 o 
   0   3  10      355.39      326.48    104.70 o 
   1   3  10    24092.01    23607.26    385.79 o 
   2   3  10     1713.20     1861.17    152.79 o 
   3   3  10     9330.25     8863.02    253.25 o 
   4   3  10     8315.13     8570.74    280.60 o 
   5   3  10     7545.85     7429.81    276.09 o 
   6   3  10     3428.75     3893.10    249.88 o 
   7   3  10     1806.09     1911.01    231.92 o 
   8   3  10        1.10       37.05    211.43 o 
   9   3  10       57.18      601.15    254.08 o 
  10   3  10     2416.44     2497.73    302.29 o 
  11   3  10      542.96     1137.33    391.68 o 
  12   3  10        0.38     -153.12    373.18 o 
  13   3  10      924.55     1469.88    535.16 o 
  14   3  10      352.02      116.50   1214.64 o 
 -18   4  10       47.13     -123.00    401.17 o 
 -17   4  10     4920.55     4704.74    510.64 o 
 -16   4  10       29.94       47.05    450.54 o 
 -15   4  10     3318.64     2961.22    371.39 o 
 -14   4  10     2937.51     2400.12    547.36 o 
 -13   4  10       16.72       87.34    261.85 o 
 -12   4  10     1251.74     1516.43    255.97 o 
 -11   4  10     2416.22     2319.81    257.31 o 
 -10   4  10      362.01      229.00    191.54 o 
  -9   4  10     1808.01     1733.13    171.58 o 
  -8   4  10      236.65      173.08    112.37 o 
  -7   4  10     4282.55     4490.23    254.57 o 
  -6   4  10     1281.29     1311.56    130.99 o 
  -5   4  10     9385.87     9062.11    300.49 o 
  -4   4  10      759.55      931.56    128.74 o 
  -3   4  10      252.29      -13.57    114.78 o 
  -2   4  10     1448.31     1509.91    117.42 o 
  -1   4  10     3400.13     3335.08    140.04 o 
   0   4  10      220.02      136.17    112.51 o 
   1   4  10     3355.66     3156.35    161.74 o 
   2   4  10      162.58      -26.57    100.62 o 
   3   4  10     3109.57     2882.93    193.04 o 
   4   4  10     1853.15     1860.02    166.57 o 
   5   4  10      918.43      745.06    179.74 o 
   6   4  10      520.72      506.83    196.08 o 
   7   4  10     4359.21     4087.29    267.60 o 
   8   4  10     1572.12     1568.77    293.26 o 
   9   4  10     3923.26     3723.68    319.98 o 
  10   4  10       79.10       56.31    290.57 o 
  11   4  10     3947.15     3809.45    463.03 o 
  12   4  10      430.86     1060.57    495.22 o 
  13   4  10     2886.10     2244.61    576.81 o 
  14   4  10      380.43      234.01    523.85 o 
 -18   5  10      197.86      175.50    417.18 o 
 -17   5  10       62.86      141.01    402.63 o 
 -16   5  10      245.36      -32.36    362.97 o 
 -15   5  10       90.78      599.32    317.63 o 
 -14   5  10     6544.29     6677.26    450.19 o 
 -13   5  10     2885.54     2689.00    351.57 o 
 -12   5  10     2747.94     2980.70    288.31 o 
 -11   5  10     9731.56     9550.68    553.73 o 
 -10   5  10      226.33       46.63    136.36 o 
  -9   5  10    12763.20    14165.27    352.47 o 
  -8   5  10       87.50      292.14    157.59 o 
  -7   5  10     3565.34     3539.70    196.77 o 
  -6   5  10     1551.56     1655.68    161.38 o 
  -5   5  10     2552.43     2653.51    167.32 o 
  -4   5  10     1505.63     1705.78    120.04 o 
  -3   5  10      287.23      400.53    101.03 o 
  -2   5  10       40.55     -127.97    119.22 o 
  -1   5  10        2.66       72.57     99.64 o 
   0   5  10     2174.48     2144.56    141.60 o 
   1   5  10     5379.07     5600.40    209.38 o 
   2   5  10       22.99      -40.14    164.44 o 
   3   5  10     4941.28     5092.81    224.55 o 
   4   5  10      135.78      267.28    161.43 o 
   5   5  10     6371.76     6863.54    324.09 o 
   6   5  10     1607.92     1882.61    204.36 o 
   7   5  10      834.95     1288.25    240.24 o 
   8   5  10      394.24      200.07    279.67 o 
   9   5  10      217.46      336.59    292.28 o 
  10   5  10      535.70      189.76    304.08 o 
  11   5  10      394.79      255.07    593.29 o 
  12   5  10       40.18       33.53    562.55 o 
  13   5  10      235.86      122.02    511.96 o 
 -17   6  10     1184.32     1415.37    631.73 o 
 -16   6  10      275.05      494.91    401.60 o 
 -15   6  10      537.01      369.96    384.67 o 
 -14   6  10     2900.11     2848.96    409.73 o 
 -13   6  10       45.18      -67.50    227.49 o 
 -12   6  10     3935.57     3829.52    242.42 o 
 -11   6  10     3674.74     2615.75    296.54 o 
 -10   6  10       99.19     -109.01    188.60 o 
  -9   6  10      356.14      486.91    225.29 o 
  -8   6  10     2607.81     2832.24    196.68 o 
  -7   6  10     2549.86     2441.69    190.75 o 
  -6   6  10     6949.47     7245.37    238.79 o 
  -5   6  10     3890.69     4158.34    220.91 o 
  -4   6  10     5379.03     5310.77    207.95 o 
  -3   6  10     8955.36     9240.67    266.75 o 
  -2   6  10     5036.14     4758.25    203.21 o 
  -1   6  10     4123.91     3723.44    180.03 o 
   0   6  10      661.60      782.55    160.25 o 
   1   6  10     2936.34     3065.41    166.82 o 
   2   6  10      738.11      617.88    149.13 o 
   3   6  10        8.80       76.23    149.06 o 
   4   6  10        0.68       -0.90    162.60 o 
   5   6  10     1203.05     1202.04    191.28 o 
   6   6  10     1412.66     1453.57    250.45 o 
   7   6  10     1115.43     1359.95    287.24 o 
   8   6  10       11.55     -192.67    268.03 o 
   9   6  10     3002.20     3257.48    403.10 o 
  10   6  10     1745.81     1463.42    627.13 o 
  11   6  10      955.83     1341.85    385.85 o 
  12   6  10      987.98     1398.75    604.65 o 
  13   6  10     1201.74     1368.99    952.07 o 
 -17   7  10       91.65      257.93    415.13 o 
 -16   7  10     1835.82     1810.61    555.27 o 
 -15   7  10     1461.58     1792.88    416.83 o 
 -14   7  10     1682.03     1563.36    386.09 o 
 -13   7  10     1233.43     1407.79    385.22 o 
 -12   7  10     1664.72     1857.60    369.20 o 
 -11   7  10        1.48      112.24    284.39 o 
 -10   7  10     1145.86     1181.32    366.04 o 
  -9   7  10       58.18      136.75    175.28 o 
  -8   7  10       82.00      168.15    219.65 o 
  -7   7  10     4156.36     4248.94    248.82 o 
  -6   7  10     5716.00     5507.23    285.84 o 
  -5   7  10      104.07      -80.15    164.95 o 
  -4   7  10     1317.14     1461.44    282.44 o 
  -3   7  10      143.62      215.15    165.89 o 
  -2   7  10      463.49      403.01    169.21 o 
  -1   7  10      171.26      145.80    154.39 o 
   0   7  10     3179.46     3019.00    198.98 o 
   1   7  10      640.94      423.89    171.90 o 
   2   7  10    10826.43    10364.40    339.87 o 
   3   7  10        1.26     -131.20    175.59 o 
   4   7  10     3807.06     3888.46    214.76 o 
   5   7  10     2787.75     2805.54    229.90 o 
   6   7  10     5318.69     5922.20    444.06 o 
   7   7  10       11.61     -217.28    377.61 o 
   8   7  10      495.56      155.40    434.56 o 
   9   7  10      761.95      485.41    416.27 o 
  10   7  10        6.05      202.71    337.28 o 
  11   7  10      215.13      596.32    367.34 o 
  12   7  10       36.51      423.69    387.28 o 
 -16   8  10     1476.61     1970.86    456.24 o 
 -15   8  10      136.55       34.36    379.59 o 
 -14   8  10      805.56     1205.89    512.29 o 
 -13   8  10      134.94      167.05    359.02 o 
 -12   8  10       74.32      925.89    366.61 o 
 -11   8  10       87.21      181.91    537.35 o 
 -10   8  10     1187.51     1181.10    352.72 o 
  -9   8  10       56.93       80.36    255.79 o 
  -8   8  10      667.14      818.60    263.94 o 
  -7   8  10      315.07      151.57    198.66 o 
  -6   8  10     2099.20     2385.58    217.65 o 
  -5   8  10     2108.40     1772.76    269.61 o 
  -4   8  10     7768.39     8929.47    369.55 o 
  -3   8  10      605.91      356.31    164.94 o 
  -2   8  10    10449.94    10456.50    523.06 o 
  -1   8  10        0.88      218.57    224.39 o 
   0   8  10     2875.86     2817.06    273.63 o 
   1   8  10      143.89       46.23    137.04 o 
   2   8  10      117.90       61.61    168.76 o 
   3   8  10      328.54      365.13    201.06 o 
   4   8  10       13.57      -74.46    280.15 o 
   5   8  10        4.74      228.67    310.32 o 
   6   8  10       54.91     -144.86    397.03 o 
   7   8  10      386.47       54.50    420.38 o 
   8   8  10     1078.07     1577.50    470.81 o 
   9   8  10      131.44     1495.25    673.46 o 
  10   8  10     1745.05     2573.46   1113.08 o 
  11   8  10        6.02     -710.13   1038.25 o 
 -15   9  10       65.96      184.67    498.41 o 
 -14   9  10      378.16      984.54    496.82 o 
 -13   9  10        1.73      636.12    799.74 o 
 -12   9  10     2910.44     2956.08    509.12 o 
 -11   9  10       38.42      196.26    399.96 o 
 -10   9  10     3785.33     3700.58    493.61 o 
  -9   9  10      905.62      741.01   1297.48 o 
  -8   9  10     3686.62     3554.75    539.17 o 
  -7   9  10     3974.86     4138.60    432.38 o 
  -6   9  10     1983.40     2162.89    289.32 o 
  -5   9  10      673.82      986.36    216.48 o 
  -4   9  10       40.39       28.09    191.53 o 
  -3   9  10      100.35      245.70    189.86 o 
  -2   9  10     1073.59     1553.31    209.10 o 
  -1   9  10     2609.89     2724.53    213.32 o 
   0   9  10     4100.50     4363.76    250.97 o 
   1   9  10      553.03      375.75    237.04 o 
   2   9  10      797.40     1112.49    294.70 o 
   3   9  10       96.27      200.63    303.25 o 
   4   9  10      468.25      527.21    305.30 o 
   5   9  10        5.82     -110.14    389.92 o 
   6   9  10     4052.71     4872.80    543.23 o 
   7   9  10        3.88      127.99    415.74 o 
   8   9  10     1231.54     1364.68    470.23 o 
   9   9  10       16.99      233.70    451.10 o 
  10   9  10      204.69      584.86    499.36 o 
 -14  10  10       95.38      210.46    491.33 o 
 -13  10  10      258.39      939.35    472.59 o 
 -12  10  10        2.55      239.69    542.51 o 
 -11  10  10       62.38     -257.49    412.60 o 
 -10  10  10      347.98     -317.90    385.38 o 
  -9  10  10      463.33      259.34    386.50 o 
  -8  10  10     2453.57     1811.97    402.18 o 
  -7  10  10      175.81      107.94    336.09 o 
  -6  10  10       12.47       41.28    529.82 o 
  -5  10  10      133.18      112.43    308.94 o 
  -4  10  10      285.13       72.99    232.32 o 
  -3  10  10     1944.73     1687.72    241.23 o 
  -2  10  10     1489.88     1495.94    239.21 o 
  -1  10  10        5.71     -165.08    215.68 o 
   0  10  10     2246.47     2080.58    269.45 o 
   1  10  10      128.26     -189.84    333.33 o 
   2  10  10     1696.34     2066.49    394.96 o 
   3  10  10        3.37     -271.18    368.46 o 
   4  10  10       79.75      117.78    385.32 o 
   5  10  10      240.14     -199.77    393.49 o 
   6  10  10      694.97      631.31    629.37 o 
   7  10  10        1.17       55.76    434.59 o 
   8  10  10     1232.60     1061.69    480.22 o 
   9  10  10      879.59      356.53    479.36 o 
 -12  11  10      336.44      -48.27    432.70 o 
 -11  11  10     2186.97     2194.76    486.33 o 
 -10  11  10     1160.42      521.74    426.26 o 
  -9  11  10     1765.98     1800.54    428.45 o 
  -8  11  10     3635.39     3782.12    451.76 o 
  -7  11  10      808.45      852.69    356.64 o 
  -6  11  10      820.94      622.14    463.01 o 
  -5  11  10        2.30     -271.24    439.62 o 
  -4  11  10       39.75      319.02    286.12 o 
  -3  11  10       13.80     -201.31    336.06 o 
  -2  11  10      284.71      919.42    579.93 o 
  -1  11  10       18.13     -291.93    290.07 o 
   0  11  10     2538.70     2413.54    372.28 o 
   1  11  10      966.23      845.50    360.16 o 
   2  11  10     1951.67     2074.54    395.18 o 
   3  11  10     1921.39     1513.17    408.24 o 
   4  11  10     1560.40     1742.97    437.20 o 
   5  11  10     1063.13     1219.88    480.38 o 
   6  11  10      490.96      522.22    434.26 o 
   7  11  10     1516.30     1693.86    486.35 o 
   8  11  10        0.64      438.33    480.82 o 
 -11  12  10      429.24      -13.38    446.14 o 
 -10  12  10        7.91     -158.45    594.62 o 
  -9  12  10       54.43     -579.04    386.03 o 
  -8  12  10      694.10     1123.26    389.75 o 
  -7  12  10     1820.57     1974.54    381.65 o 
  -6  12  10       52.01       62.11    586.61 o 
  -5  12  10     1634.32     1770.20    336.85 o 
  -4  12  10      224.03      349.52    365.46 o 
  -3  12  10     5195.09     5341.93    727.58 o 
  -2  12  10       48.43       25.17    335.39 o 
  -1  12  10     2069.31     2542.83    446.30 o 
   0  12  10      195.63      308.55    320.04 o 
   1  12  10     1194.67      913.46    361.76 o 
   2  12  10      170.93      512.64    370.84 o 
   3  12  10       13.06     -426.47    364.43 o 
   4  12  10       78.94      885.76    593.96 o 
   5  12  10      150.52     -254.05    652.75 o 
   6  12  10       27.42      180.22    559.21 o 
  -8  13  10        0.82     -138.08    375.23 o 
  -7  13  10      595.44      470.65    760.99 o 
  -6  13  10       92.49      176.47    330.09 o 
  -5  13  10      388.38      296.48    702.86 o 
  -4  13  10       11.60     -287.29    610.66 o 
  -3  13  10        0.36     -219.14    605.31 o 
  -2  13  10       11.02     -585.27    607.99 o 
  -1  13  10      880.94     1086.06    319.25 o 
   0  13  10      125.64     -333.39    316.24 o 
   1  13  10     2392.53     2491.89    406.00 o 
   2  13  10      125.16      297.41    379.78 o 
   3  13  10     1681.44     1430.03    424.75 o 
   4  13  10        0.46     -155.15    409.23 o 
  -3  14  10     5506.74     6118.62    919.33 o 
  -2  14  10      710.77     -694.84    642.73 o 
  -1  14  10     2729.06     2207.46    708.20 o 
 -19   0  11      520.43      677.47    796.40 o 
 -17   0  11     2637.35     3402.27   1238.02 o 
 -15   0  11     2269.45     2371.59    595.96 o 
 -13   0  11     8312.60     8293.11    744.28 o 
 -11   0  11    17132.79    17006.60    826.44 o 
  -9   0  11     3247.19     3402.43    363.86 o 
  -7   0  11     3888.91     3803.12    616.41 o 
  -5   0  11    23698.87    22576.99    538.72 o 
  -3   0  11    32595.78    32604.40    700.48 o 
  -1   0  11     4397.23     4175.95    209.15 o 
   1   0  11     1328.05     1328.52    153.58 o 
   3   0  11     2365.94     2354.95    194.69 o 
   5   0  11      181.91       85.38    209.38 o 
   7   0  11      332.89      332.33    426.54 o 
   9   0  11     5306.87     4971.29    559.34 o 
  11   0  11     2120.02     2065.00    519.58 o 
  13   0  11     2548.12     2457.05   1038.25 o 
 -19   1  11     1113.58     1420.00    568.71 o 
 -18   1  11       47.47        6.22    402.09 o 
 -17   1  11      106.17      789.46    403.46 o 
 -16   1  11       59.15     -250.63    296.19 o 
 -15   1  11       28.11      -24.69    293.51 o 
 -14   1  11        2.18      420.44    303.58 o 
 -13   1  11     1503.64     1092.02    300.14 o 
 -12   1  11      192.52      188.74    255.29 o 
 -11   1  11     2013.87     2131.05    277.99 o 
 -10   1  11     4930.28     4866.37    319.97 o 
  -9   1  11     3203.98     2792.44    221.71 o 
  -8   1  11     9823.74     9991.60    381.16 o 
  -7   1  11     4050.49     4106.98    253.71 o 
  -6   1  11      490.27      432.81    130.75 o 
  -5   1  11     2565.81     2631.76    152.62 o 
  -4   1  11     4173.23     4719.94    168.49 o 
  -3   1  11     6595.64     6862.29    192.79 o 
  -2   1  11     1163.29     1078.75    124.09 o 
  -1   1  11      275.02      466.80    106.10 o 
   0   1  11     9249.83    10019.72    221.66 o 
   1   1  11       78.00      114.89    109.97 o 
   2   1  11      423.15      487.27    106.62 o 
   3   1  11    11775.26    11360.38    256.43 o 
   4   1  11     2914.89     3492.30    176.59 o 
   5   1  11    10043.58     9780.07    312.07 o 
   6   1  11      141.05      156.84    177.57 o 
   7   1  11    14305.95    13925.20    437.02 o 
   8   1  11      928.49      818.78    229.91 o 
   9   1  11     4857.60     4772.11    397.00 o 
  10   1  11      132.40      444.68    321.35 o 
  11   1  11      194.60      207.47    464.81 o 
  12   1  11       12.60      150.97    380.53 o 
  13   1  11      838.50     1862.74    520.30 o 
  14   1  11       13.11     -490.99    410.41 o 
 -19   2  11      612.21     1267.29    499.34 o 
 -18   2  11     2032.08     2377.55    432.72 o 
 -17   2  11     1471.87     1526.74    362.94 o 
 -16   2  11     1092.86     1563.78    413.42 o 
 -15   2  11     6110.72     5160.53    407.82 o 
 -14   2  11      350.23      -24.29    471.37 o 
 -13   2  11     5412.82     5358.25    571.08 o 
 -12   2  11       18.76      -28.32    258.22 o 
 -11   2  11      103.39      258.84    247.35 o 
 -10   2  11        0.05     -182.15    225.68 o 
  -9   2  11      171.46      211.80    193.47 o 
  -8   2  11     3170.54     3387.62    224.21 o 
  -7   2  11      110.87       12.63    128.73 o 
  -6   2  11      316.49      397.58    128.19 o 
  -5   2  11     4261.42     4176.74    175.47 o 
  -4   2  11     2123.91     2143.74    149.15 o 
  -3   2  11    12041.13    11811.27    245.27 o 
  -2   2  11     5965.11     6314.73    166.81 o 
  -1   2  11      153.00       53.60    111.38 o 
   0   2  11     9022.51     8617.00    220.19 o 
   1   2  11    10076.00     8955.66    214.62 o 
   2   2  11    12070.32    11833.47    324.52 o 
   3   2  11     2233.40     2176.13    205.63 o 
   4   2  11     2629.36     2722.06    236.44 o 
   5   2  11        0.94       -0.91    160.40 o 
   6   2  11       14.16     -230.08    153.39 o 
   7   2  11      160.86      159.81    207.54 o 
   8   2  11     1176.50     1489.62    243.14 o 
   9   2  11     3023.87     2960.18    409.65 o 
  10   2  11     3985.81     3676.34    384.15 o 
  11   2  11     1895.94     2079.47    471.48 o 
  12   2  11     3435.33     3387.77    479.67 o 
  13   2  11      399.34     1091.42    426.89 o 
  14   2  11       43.65     1274.99    560.24 o 
 -18   3  11     1754.15     1718.21    564.91 o 
 -17   3  11      828.73     1422.44    495.87 o 
 -16   3  11     1638.08     1211.73    339.62 o 
 -15   3  11      345.96       84.10    320.94 o 
 -14   3  11      163.99     -155.86    259.58 o 
 -13   3  11      238.45     -321.97    245.75 o 
 -12   3  11    10384.75     9806.30    414.52 o 
 -11   3  11     1802.80     1403.44    257.45 o 
 -10   3  11    13180.17    11822.10    419.88 o 
  -9   3  11     7500.45     6914.57    293.99 o 
  -8   3  11    10917.83    11560.14    408.61 o 
  -7   3  11     2929.28     2828.32    169.56 o 
  -6   3  11    22321.98    23347.23    482.70 o 
  -5   3  11      244.85      224.34    125.40 o 
  -4   3  11     5415.79     4771.57    174.05 o 
  -3   3  11     1381.69     1301.83    120.71 o 
  -2   3  11     4090.66     4284.95    158.83 o 
  -1   3  11      791.71      770.62    118.10 o 
   0   3  11      374.96      463.06    123.59 o 
   1   3  11     3743.32     3763.65    186.01 o 
   2   3  11     1432.71     1365.78    137.46 o 
   3   3  11     1050.39     1118.98    144.65 o 
   4   3  11     2647.14     2446.97    193.27 o 
   5   3  11      132.23       98.64    171.63 o 
   6   3  11     4597.19     3659.49    255.56 o 
   7   3  11     1588.55     1655.64    237.81 o 
   8   3  11     7893.04     7906.78    388.19 o 
   9   3  11      154.81     -367.38    244.92 o 
  10   3  11      503.01     -111.03    367.15 o 
  11   3  11      167.14      398.05    384.33 o 
  12   3  11       72.68       22.48    391.51 o 
  13   3  11        7.84      -93.71    493.12 o 
 -18   4  11      366.81     1232.06    439.84 o 
 -17   4  11      229.92      -91.44    392.88 o 
 -16   4  11     4816.82     5461.31    775.56 o 
 -15   4  11     1129.66      593.95    336.22 o 
 -14   4  11     4498.91     4924.45    403.30 o 
 -13   4  11       53.44      101.76    251.46 o 
 -12   4  11     3309.09     3370.98    302.03 o 
 -11   4  11      414.75      357.95    222.15 o 
 -10   4  11     1704.20     1996.83    274.65 o 
  -9   4  11      475.03      664.63    155.92 o 
  -8   4  11      275.99       28.67    130.87 o 
  -7   4  11      758.65      787.20    185.49 o 
  -6   4  11     2107.27     2094.76    168.58 o 
  -5   4  11     3460.71     3494.32    192.29 o 
  -4   4  11     7961.08     7339.91    246.28 o 
  -3   4  11      681.41      798.41    133.59 o 
  -2   4  11    10777.43    11542.07    267.67 o 
  -1   4  11       97.87       77.16    115.80 o 
   0   4  11     7827.21     7559.10    216.56 o 
   1   4  11       77.73       47.27    111.17 o 
   2   4  11    11291.55    11549.37    443.06 o 
   3   4  11      285.21      247.45    138.66 o 
   4   4  11     2257.49     2281.34    185.16 o 
   5   4  11       96.83      101.12    186.19 o 
   6   4  11      696.18      725.24    211.49 o 
   7   4  11       59.34      368.78    213.39 o 
   8   4  11     2088.70     2323.61    291.82 o 
   9   4  11      778.84      379.81    299.75 o 
  10   4  11     2109.17     2905.86    572.06 o 
  11   4  11      265.77      448.67    388.55 o 
  12   4  11     3065.75     2900.58    581.43 o 
  13   4  11       55.50      828.68    527.26 o 
 -18   5  11       99.58      205.73    428.14 o 
 -17   5  11       49.33       -2.06    394.69 o 
 -16   5  11        2.05      445.74    400.91 o 
 -15   5  11       35.18     -471.46    315.65 o 
 -14   5  11      280.96      322.88    308.73 o 
 -13   5  11      158.59      895.68    317.22 o 
 -12   5  11      634.28     1229.11    317.61 o 
 -11   5  11       87.20      157.52    137.29 o 
 -10   5  11      695.92      825.65    168.82 o 
  -9   5  11     1440.39     1276.44    149.63 o 
  -8   5  11     8489.78     8847.67    295.41 o 
  -7   5  11      688.54      607.20    163.19 o 
  -6   5  11    10127.61     9827.31    298.28 o 
  -5   5  11      577.83      630.73    155.70 o 
  -4   5  11     1757.03     1920.29    146.84 o 
  -3   5  11     1039.47     1093.22    134.64 o 
  -2   5  11       58.70      120.65    114.98 o 
  -1   5  11      423.99      526.09    122.84 o 
   0   5  11       72.33     -107.32    123.96 o 
   1   5  11       41.06       99.44    131.25 o 
   2   5  11     5532.60     5718.15    233.23 o 
   3   5  11      530.11      354.95    165.01 o 
   4   5  11    15276.67    15322.82    502.77 o 
   5   5  11     3411.03     3889.10    260.04 o 
   6   5  11     7382.18     6883.18    337.46 o 
   7   5  11     4924.93     5096.29    328.16 o 
   8   5  11      159.02      339.26    339.60 o 
   9   5  11      931.09     1069.13    312.46 o 
  10   5  11     1356.01     1259.73    375.09 o 
  11   5  11      353.15       52.97    467.76 o 
  12   5  11      596.66     1226.80    525.98 o 
  13   5  11       18.64      613.61    545.93 o 
 -17   6  11      693.72      895.44    594.04 o 
 -16   6  11     1240.30      860.73    408.11 o 
 -15   6  11     1724.04     1666.57    420.81 o 
 -14   6  11     1543.34     1614.95    265.68 o 
 -13   6  11     2725.19     2301.69    244.16 o 
 -12   6  11     1930.79     1773.40    196.81 o 
 -11   6  11     3449.11     4281.97    365.90 o 
 -10   6  11      450.85      101.23    198.53 o 
  -9   6  11        0.04      169.82    193.30 o 
  -8   6  11      353.71      295.02    194.30 o 
  -7   6  11     1079.55      821.41    165.18 o 
  -6   6  11      794.28     1016.64    152.55 o 
  -5   6  11     2835.21     2661.91    211.36 o 
  -4   6  11     5820.47     5901.51    226.06 o 
  -3   6  11     4251.94     4405.30    218.08 o 
  -2   6  11     1531.13     1555.70    170.29 o 
  -1   6  11     3296.62     3171.89    184.21 o 
   0   6  11     1653.36     1584.09    137.47 o 
   1   6  11     2017.06     1744.30    161.48 o 
   2   6  11     4510.59     4685.58    220.90 o 
   3   6  11     2301.27     2301.76    195.56 o 
   4   6  11      413.61      738.24    178.20 o 
   5   6  11       11.52      -72.45    192.80 o 
   6   6  11      126.23      227.58    327.97 o 
   7   6  11      823.57     1115.68    291.94 o 
   8   6  11      473.94      376.28    416.79 o 
   9   6  11      114.01     -426.66    328.88 o 
  10   6  11      366.88      356.57    371.28 o 
  11   6  11      518.95     -171.25    464.40 o 
  12   6  11     1483.13     2020.79    573.73 o 
 -17   7  11       63.94      330.55    468.14 o 
 -16   7  11        1.55       54.11    394.06 o 
 -15   7  11      159.52      562.93    399.75 o 
 -14   7  11      447.00      546.40    373.01 o 
 -13   7  11      278.63      858.33    370.74 o 
 -12   7  11       51.09      760.35    357.34 o 
 -11   7  11     1647.95     1743.26    326.83 o 
 -10   7  11       68.99       -1.87    280.84 o 
  -9   7  11      184.11      128.51    177.22 o 
  -8   7  11      237.56      533.41    210.60 o 
  -7   7  11     7560.67     7602.97    434.34 o 
  -6   7  11      581.53      443.97    186.98 o 
  -5   7  11     4252.02     4320.96    246.10 o 
  -4   7  11      872.08     1142.81    196.44 o 
  -3   7  11       42.83      -83.49    174.66 o 
  -2   7  11       42.52     -123.91    176.68 o 
  -1   7  11      601.77      611.19    171.73 o 
   0   7  11        4.48      -20.47    166.56 o 
   1   7  11      865.21      915.15    189.89 o 
   2   7  11       71.18      298.19    184.03 o 
   3   7  11     4683.96     4917.52    223.57 o 
   4   7  11       86.95      174.99    188.24 o 
   5   7  11     2149.36     1921.10    300.85 o 
   6   7  11     1947.84     2293.15    682.82 o 
   7   7  11     1846.79     2366.75    481.08 o 
   8   7  11     1830.88     1557.01    503.76 o 
   9   7  11     3528.74     4211.45    514.41 o 
  10   7  11     1180.73     1367.36    386.72 o 
  11   7  11      451.48      -81.02    359.65 o 
 -16   8  11       65.99      265.10    415.15 o 
 -15   8  11     2259.81     2274.75    459.65 o 
 -14   8  11      347.37      624.95    399.62 o 
 -13   8  11      867.62     1388.04    388.49 o 
 -12   8  11       75.75     -399.28    511.86 o 
 -11   8  11      685.76      394.29    417.34 o 
 -10   8  11        0.05       67.79    332.45 o 
  -9   8  11      136.93     -447.44    298.29 o 
  -8   8  11     1499.83     1405.60    277.14 o 
  -7   8  11       18.59      171.27    214.03 o 
  -6   8  11      575.71      466.83    207.58 o 
  -5   8  11      674.11      414.51    246.03 o 
  -4   8  11      417.47      352.69    186.87 o 
  -3   8  11     5412.43     5439.12    267.17 o 
  -2   8  11     1419.15     1736.78    206.66 o 
  -1   8  11     8683.27     8784.48    302.41 o 
   0   8  11      159.20      342.45    176.14 o 
   1   8  11     2093.65     2255.53    229.57 o 
   2   8  11      619.83      581.56    208.68 o 
   3   8  11      697.45      771.94    262.64 o 
   4   8  11      239.90      -68.40    305.44 o 
   5   8  11     1047.03      666.84    421.48 o 
   6   8  11     1538.76     1459.54    448.22 o 
   7   8  11        1.02     -314.37    419.04 o 
   8   8  11        0.27      254.20    449.16 o 
   9   8  11     1014.65      682.58    480.31 o 
  10   8  11      375.54     -204.43    459.19 o 
  11   8  11     1847.70     1499.10   1006.85 o 
 -15   9  11        0.94     -388.47   1031.57 o 
 -14   9  11       13.17     -237.42    370.95 o 
 -13   9  11      278.44      280.96    449.21 o 
 -12   9  11       38.19     -135.69    415.71 o 
 -11   9  11     3783.74     4809.45   1143.82 o 
 -10   9  11      182.23      660.45    403.24 o 
  -9   9  11     5284.52     4201.51    482.28 o 
  -8   9  11     1022.32     1172.58    379.36 o 
  -7   9  11     2299.06     2420.24    401.97 o 
  -6   9  11        0.46     -191.76    332.93 o 
  -5   9  11     3398.69     3035.30    372.42 o 
  -4   9  11      208.79      -37.32    232.39 o 
  -3   9  11      111.65      331.05    378.81 o 
  -2   9  11      835.04      770.91    271.83 o 
  -1   9  11       10.52      -78.02    204.72 o 
   0   9  11     2440.99     2330.37    256.36 o 
   1   9  11      933.38      804.35    294.00 o 
   2   9  11      256.23      246.74    285.27 o 
   3   9  11     1919.83     1070.22    404.44 o 
   4   9  11      751.29      659.43    412.61 o 
   5   9  11     3516.26     3243.46    636.72 o 
   6   9  11       23.55     -377.80    414.32 o 
   7   9  11     4636.30     4457.23    577.04 o 
   8   9  11       53.17      581.65    455.18 o 
   9   9  11     1013.40     1145.28    518.06 o 
  10   9  11       22.73     -280.16    737.60 o 
 -14  10  11      109.80     -173.17    478.10 o 
 -13  10  11     1242.84     1517.68    502.22 o 
 -12  10  11      139.88       92.62    719.56 o 
 -11  10  11      870.05     1253.74    443.61 o 
 -10  10  11       48.99      302.53    404.18 o 
  -9  10  11      168.46      976.01    786.37 o 
  -8  10  11       63.10     -261.57    356.06 o 
  -7  10  11      362.04      656.59    374.65 o 
  -6  10  11      210.77     -270.24    337.80 o 
  -5  10  11     2038.74     2213.86    583.93 o 
  -4  10  11      702.13      756.74    316.88 o 
  -3  10  11     1942.79     1607.69    344.67 o 
  -2  10  11      805.81      647.03    309.98 o 
  -1  10  11     2178.54     2323.58    354.44 o 
   0  10  11      198.62      733.37    350.13 o 
   1  10  11     1246.62     1873.76    410.89 o 
   2  10  11     1072.45     1665.79    400.13 o 
   3  10  11     1298.89     1448.74    427.92 o 
   4  10  11      819.36     1317.78    432.33 o 
   5  10  11      420.72     1348.25    441.25 o 
   6  10  11      205.53       75.29    996.16 o 
   7  10  11       49.27     -422.59    954.07 o 
   8  10  11      174.72     1095.13    743.61 o 
   9  10  11      800.35      -85.52    487.37 o 
 -12  11  11      890.84      550.83    461.20 o 
 -11  11  11     1721.00     2485.75    507.48 o 
 -10  11  11     2110.09     1445.36    449.24 o 
  -9  11  11      759.91     1209.12    677.47 o 
  -8  11  11     2940.43     2443.14    436.30 o 
  -7  11  11     2865.57     3244.76    438.27 o 
  -6  11  11     1283.60     1538.16    384.15 o 
  -5  11  11       82.40       -8.59    326.54 o 
  -4  11  11      100.73      -44.69    770.34 o 
  -3  11  11      552.80     1071.82    324.57 o 
  -2  11  11      554.40     1049.83    314.45 o 
  -1  11  11        2.64       -4.72    322.93 o 
   0  11  11       59.08      -68.19    342.33 o 
   1  11  11     1452.88     1269.51    394.24 o 
   2  11  11      380.85      519.76    383.17 o 
   3  11  11     1388.33     1773.17    422.68 o 
   4  11  11      747.40     1253.97    444.61 o 
   5  11  11      587.26     1076.97    684.82 o 
   6  11  11     1037.30      670.38    458.58 o 
   7  11  11       69.16      -27.55    454.29 o 
 -10  12  11      358.63      316.42    415.84 o 
  -9  12  11        3.24      771.79    422.25 o 
  -8  12  11      218.51      218.04    522.47 o 
  -7  12  11      168.31      741.87    384.84 o 
  -6  12  11      587.18     -190.85    332.62 o 
  -5  12  11      160.60     -204.03    317.54 o 
  -4  12  11     1412.87     1609.18    348.62 o 
  -3  12  11       16.32       78.00    559.88 o 
  -2  12  11     2670.22     3137.41    373.03 o 
  -1  12  11      260.47       56.54    325.94 o 
   0  12  11     2362.86     2546.64    403.56 o 
   1  12  11     1625.72     1688.32    392.90 o 
   2  12  11     1399.04     1086.68    417.79 o 
   3  12  11      654.38      219.93    567.23 o 
   4  12  11      134.51     -500.70    417.02 o 
   5  12  11       62.62     -657.82    438.54 o 
  -8  13  11      451.25      619.91    403.68 o 
  -7  13  11      263.82      321.54    370.46 o 
  -6  13  11      644.88      770.66    372.81 o 
  -5  13  11       58.45      259.09    324.55 o 
  -4  13  11     1939.32     1908.59    582.60 o 
  -3  13  11       30.31      279.27    638.72 o 
  -2  13  11      796.50      391.50    321.11 o 
  -1  13  11        4.89     -446.12    332.72 o 
   0  13  11      438.94      256.57    529.82 o 
   1  13  11      145.34      -77.46    977.46 o 
   2  13  11      516.33      225.59    969.44 o 
   3  13  11       31.13      220.86    414.44 o 
 -18   0  12     1284.65     1268.09    769.67 o 
 -16   0  12     7228.19     6664.27    662.35 o 
 -14   0  12     4481.09     3799.45    517.41 o 
 -12   0  12     1856.17     2422.21    439.99 o 
 -10   0  12     7325.39     6813.52    540.21 o 
  -8   0  12      762.56      875.84    384.39 o 
  -6   0  12      418.39      558.30    232.54 o 
  -4   0  12     3052.26     3078.68    217.27 o 
  -2   0  12       82.18      -90.44    161.46 o 
   0   0  12    12422.12    11956.51    335.96 o 
   2   0  12    26262.22    25851.28    597.34 o 
   4   0  12     7116.65     6268.16    342.36 o 
   6   0  12     1320.12     2031.64    328.40 o 
   8   0  12      387.68      -55.64    410.71 o 
  10   0  12      440.33     -645.09    443.94 o 
  12   0  12      340.43     -550.23    638.05 o 
 -19   1  12      972.39     1313.50    567.49 o 
 -18   1  12     1522.22     1617.67    444.08 o 
 -17   1  12      115.71      671.95    469.95 o 
 -16   1  12      159.88       37.94    412.74 o 
 -15   1  12       24.11       41.06    301.52 o 
 -14   1  12      942.96      881.13    352.18 o 
 -13   1  12      247.82      188.30    456.91 o 
 -12   1  12      107.57      167.23    361.38 o 
 -11   1  12      241.99      113.90    238.46 o 
 -10   1  12      833.51      454.29    233.04 o 
  -9   1  12       48.98     -367.69    258.67 o 
  -8   1  12     4589.78     4506.46    252.20 o 
  -7   1  12      158.41       63.37    169.48 o 
  -6   1  12     8685.11     8657.51    282.03 o 
  -5   1  12      987.43      856.94    133.19 o 
  -4   1  12     7261.00     6579.59    205.84 o 
  -3   1  12     2905.88     2783.38    149.86 o 
  -2   1  12     7639.13     7218.80    191.88 o 
  -1   1  12     2986.57     2829.73    143.20 o 
   0   1  12       48.45        3.81    109.95 o 
   1   1  12       57.91     -161.68    117.48 o 
   2   1  12      304.40      227.88    121.31 o 
   3   1  12      650.37      539.99    133.25 o 
   4   1  12     1045.34      838.29    152.12 o 
   5   1  12     1568.37     1619.87    198.98 o 
   6   1  12     9042.06     7844.29    396.99 o 
   7   1  12     3797.51     3770.21    373.39 o 
   8   1  12     5399.88     4881.79    396.06 o 
   9   1  12      778.95      495.38    315.69 o 
  10   1  12     1240.01     1225.30    342.52 o 
  11   1  12      543.32      411.79    337.82 o 
  12   1  12      234.45      362.41    403.68 o 
  13   1  12      404.85      232.80    408.33 o 
 -19   2  12      264.74      141.67    370.17 o 
 -18   2  12      363.38     1027.30    376.71 o 
 -17   2  12       93.53      151.83    339.14 o 
 -16   2  12      226.22      400.73    388.49 o 
 -15   2  12      176.97      418.21    303.00 o 
 -14   2  12     2276.78     2665.04    347.74 o 
 -13   2  12     1578.32     2207.06    321.94 o 
 -12   2  12     9297.14     9004.20    446.26 o 
 -11   2  12     5513.26     5153.44    353.91 o 
 -10   2  12     3610.31     3385.71    273.05 o 
  -9   2  12     4884.31     5245.27    366.05 o 
  -8   2  12      468.29      379.27    197.44 o 
  -7   2  12     2594.90     3082.18    193.56 o 
  -6   2  12        2.07      -26.03    125.83 o 
  -5   2  12       12.01       -4.65    122.15 o 
  -4   2  12     1308.13     1285.27    131.42 o 
  -3   2  12     4189.43     4140.58    165.14 o 
  -2   2  12     7041.60     6858.37    186.00 o 
  -1   2  12     9151.61     8872.43    225.20 o 
   0   2  12     3173.84     3202.40    157.12 o 
   1   2  12     2675.74     2518.29    150.57 o 
   2   2  12      660.56      704.11    136.93 o 
   3   2  12     2142.20     2023.77    165.92 o 
   4   2  12     1680.25     1722.07    182.13 o 
   5   2  12     2678.70     2583.50    183.21 o 
   6   2  12        4.49     -219.94    212.47 o 
   7   2  12       12.23      -71.49    212.30 o 
   8   2  12       67.88       -2.89    248.83 o 
   9   2  12       94.54      158.82    297.25 o 
  10   2  12      129.91     -192.63    362.79 o 
  11   2  12     2088.06     2251.60    443.05 o 
  12   2  12       18.44      157.23    404.89 o 
  13   2  12      375.19      281.92    422.80 o 
 -18   3  12      490.87      476.14    357.20 o 
 -17   3  12     5656.80     5906.66    574.32 o 
 -16   3  12      613.49      332.35    342.29 o 
 -15   3  12     1874.20     2558.90    371.98 o 
 -14   3  12      201.89      180.32    266.92 o 
 -13   3  12       16.72     -108.49    251.28 o 
 -12   3  12        0.92      -74.42    236.05 o 
 -11   3  12     4558.36     5022.07    322.38 o 
 -10   3  12      383.42      602.53    218.63 o 
  -9   3  12     8302.02     8373.83    289.82 o 
  -8   3  12     1922.81     2089.82    182.13 o 
  -7   3  12     7503.21     6984.87    235.71 o 
  -6   3  12     1031.84     1085.86    149.84 o 
  -5   3  12     8230.65     8329.82    247.02 o 
  -4   3  12       27.45      -47.65    163.17 o 
  -3   3  12      129.80      123.38    112.63 o 
  -2   3  12     3138.58     3174.67    171.72 o 
  -1   3  12     1687.53     1685.63    153.88 o 
   0   3  12      706.14      450.00    120.81 o 
   1   3  12       53.93      155.52    110.50 o 
   2   3  12      744.83      671.95    113.15 o 
   3   3  12       22.66      158.71    103.97 o 
   4   3  12      814.80     1058.33    181.85 o 
   5   3  12     3281.59     3357.90    184.64 o 
   6   3  12     1984.69     1599.39    215.06 o 
   7   3  12     5428.89     5788.01    308.17 o 
   8   3  12       12.55      175.12    261.64 o 
   9   3  12     2615.16     2627.17    359.73 o 
  10   3  12      140.91       72.20    405.65 o 
  11   3  12     2052.42     2722.76    458.93 o 
  12   3  12       63.32     -494.53    383.22 o 
  13   3  12     1021.11     1115.54    625.36 o 
 -18   4  12      215.28      114.07    473.81 o 
 -17   4  12      231.89      -11.88    409.16 o 
 -16   4  12      136.60      465.73    344.12 o 
 -15   4  12     3142.19     2961.45    391.65 o 
 -14   4  12      102.56      -34.52    313.88 o 
 -13   4  12     3343.28     2929.89    356.17 o 
 -12   4  12        1.60       31.73    237.05 o 
 -11   4  12     2374.64     1921.19    265.06 o 
 -10   4  12       28.68      -74.26    181.12 o 
  -9   4  12     7360.20     7393.84    270.31 o 
  -8   4  12      116.88      166.66    128.27 o 
  -7   4  12     1633.54     1835.02    172.08 o 
  -6   4  12       10.00       68.29    119.39 o 
  -5   4  12      144.77      211.57    146.07 o 
  -4   4  12     1873.86     1698.56    168.77 o 
  -3   4  12     4237.68     4065.46    174.86 o 
  -2   4  12        1.58      -72.95    122.02 o 
  -1   4  12     5028.02     5146.41    189.43 o 
   0   4  12      537.08      500.34    119.47 o 
   1   4  12    11141.57    11325.17    325.80 o 
   2   4  12        0.59     -181.37    135.03 o 
   3   4  12    23011.03    23024.22    431.91 o 
   4   4  12      180.16      234.98    161.22 o 
   5   4  12     4352.77     4145.38    263.05 o 
   6   4  12      820.26      839.99    221.53 o 
   7   4  12       25.42      270.81    291.61 o 
   8   4  12       19.87       85.85    285.49 o 
   9   4  12     1144.73     1497.63    401.41 o 
  10   4  12      252.11      530.08    385.27 o 
  11   4  12      228.34      714.04    497.23 o 
  12   4  12      190.02      108.51    508.31 o 
 -18   5  12       25.70     -185.67    467.41 o 
 -17   5  12      683.33      638.22    527.98 o 
 -16   5  12      836.49      433.11    571.60 o 
 -15   5  12      512.52      343.96    337.65 o 
 -14   5  12      107.69     -350.27    306.83 o 
 -13   5  12      400.54      694.16    336.75 o 
 -12   5  12      760.93      592.31    228.87 o 
 -11   5  12      146.02      101.73    132.49 o 
 -10   5  12        6.99      -26.27    206.50 o 
  -9   5  12    10591.62    10238.10    283.96 o 
  -8   5  12      161.27      206.22    168.32 o 
  -7   5  12     9813.45    11031.22    413.69 o 
  -6   5  12     4431.91     4510.29    221.97 o 
  -5   5  12     9591.08     9072.40    286.47 o 
  -4   5  12      690.52      708.51    139.43 o 
  -3   5  12     1109.25     1143.35    144.45 o 
  -2   5  12     1003.31      977.20    133.87 o 
  -1   5  12      678.01      674.04    148.27 o 
   0   5  12     2643.97     2526.54    163.95 o 
   1   5  12      735.96      740.53    150.37 o 
   2   5  12      389.46      722.23    156.06 o 
   3   5  12      281.71      132.13    160.73 o 
   4   5  12      418.85      331.07    139.24 o 
   5   5  12     5805.64     5874.47    510.27 o 
   6   5  12     8264.34     7805.77    373.20 o 
   7   5  12      568.89      644.75    287.50 o 
   8   5  12       64.36     -256.57    292.58 o 
   9   5  12     1050.61     1766.01    336.01 o 
  10   5  12      409.75      708.21    482.15 o 
  11   5  12     5626.25     6462.67    911.98 o 
  12   5  12       11.35     -539.24    477.98 o 
 -17   6  12     2350.91     2527.42    488.47 o 
 -16   6  12      340.19      680.52    417.93 o 
 -15   6  12     2270.71     2128.87    289.51 o 
 -14   6  12     2514.26     2121.19    280.42 o 
 -13   6  12     1350.66     1386.87    227.44 o 
 -12   6  12     3903.52     4158.91    388.21 o 
 -11   6  12     2027.63     1929.30    323.35 o 
 -10   6  12     3049.25     3098.06    338.70 o 
  -9   6  12      356.56      403.28    182.83 o 
  -8   6  12      199.17      283.33    167.40 o 
  -7   6  12       92.58      136.39    165.15 o 
  -6   6  12     3428.16     3401.39    260.17 o 
  -5   6  12      917.29      908.60    208.47 o 
  -4   6  12     1248.79     1281.51    139.91 o 
  -3   6  12     1279.35     1188.91    135.15 o 
  -2   6  12     1213.35      975.09    132.39 o 
  -1   6  12     4487.66     4722.00    186.47 o 
   0   6  12      555.65      749.19    140.58 o 
   1   6  12     6522.64     6939.18    233.15 o 
   2   6  12     1542.02     1671.63    183.28 o 
   3   6  12     5221.66     5857.82    258.13 o 
   4   6  12     2105.51     2212.07    235.24 o 
   5   6  12     4353.08     4396.03    352.36 o 
   6   6  12     1404.41     1883.77    373.20 o 
   7   6  12       43.15      235.12    280.76 o 
   8   6  12      434.43      423.79    343.51 o 
   9   6  12       69.65     -290.80    349.71 o 
  10   6  12       80.59     -411.32    511.78 o 
  11   6  12      124.70     -481.03    475.54 o 
  12   6  12      230.18     -289.39    498.46 o 
 -16   7  12       39.93      306.50    470.03 o 
 -15   7  12       18.95     -283.77    512.86 o 
 -14   7  12        0.30     -147.82    368.56 o 
 -13   7  12     1491.76     1470.72    382.43 o 
 -12   7  12       12.93       21.95    352.87 o 
 -11   7  12      152.26      -10.30    295.30 o 
 -10   7  12     1249.64     1254.42    307.68 o 
  -9   7  12       51.10     -113.59    265.92 o 
  -8   7  12     1414.09     1670.33    263.45 o 
  -7   7  12     1115.41     1025.82    220.60 o 
  -6   7  12     4447.18     4246.44    259.50 o 
  -5   7  12      993.91      967.65    213.87 o 
  -4   7  12     7027.63     7476.90    298.31 o 
  -3   7  12     1791.47     1527.28    219.80 o 
  -2   7  12     5313.15     5790.75    260.29 o 
  -1   7  12      880.23      787.81    185.70 o 
   0   7  12     6061.92     6430.70    278.48 o 
   1   7  12       61.29     -206.96    182.28 o 
   2   7  12     2214.95     2146.50    277.70 o 
   3   7  12      266.78      192.27    182.96 o 
   4   7  12     4550.48     4378.95    345.36 o 
   5   7  12     4581.21     4411.64    415.59 o 
   6   7  12     2876.38     3140.94    511.38 o 
   7   7  12      967.18     1391.60    459.81 o 
   8   7  12     4367.24     4380.39    584.84 o 
   9   7  12      774.13     1226.66    684.15 o 
  10   7  12     2372.38     2181.49    424.08 o 
  11   7  12      358.58     1143.23    521.77 o 
 -16   8  12     1948.17     2305.23    641.61 o 
 -15   8  12      291.20      602.39    428.71 o 
 -14   8  12     3293.82     3624.99    722.77 o 
 -13   8  12      215.43      656.52    437.26 o 
 -12   8  12     2855.76     2647.66    428.11 o 
 -11   8  12       84.66      173.87    588.69 o 
 -10   8  12     1590.16     1766.56    378.77 o 
  -9   8  12      395.78      369.12    316.86 o 
  -8   8  12      190.50      125.94    274.63 o 
  -7   8  12        0.65      132.62    263.64 o 
  -6   8  12       91.28      133.97    268.09 o 
  -5   8  12     2680.98     2913.88    389.47 o 
  -4   8  12     1244.85     1145.41    214.25 o 
  -3   8  12     4191.70     4542.93    269.46 o 
  -2   8  12     3401.99     3984.22    240.44 o 
  -1   8  12      245.07      286.72    188.17 o 
   0   8  12     6950.70     6742.52    311.81 o 
   1   8  12     2055.07     2312.48    283.84 o 
   2   8  12     2382.89     2349.51    295.11 o 
   3   8  12      691.46      232.30    389.95 o 
   4   8  12     3677.04     3872.98    507.20 o 
   5   8  12      120.49      390.54    437.16 o 
   6   8  12     1092.77     1286.35    458.68 o 
   7   8  12       79.59      409.07    446.18 o 
   8   8  12      112.92      763.64    462.53 o 
   9   8  12      767.34      620.78    465.40 o 
  10   8  12       81.05      560.00    845.84 o 
 -15   9  12       27.58     -208.35    393.17 o 
 -14   9  12       29.17      360.95    454.12 o 
 -13   9  12      280.30      594.05    571.78 o 
 -12   9  12      178.88      184.18    372.98 o 
 -11   9  12      279.17      -31.56    341.06 o 
 -10   9  12     4762.99     4506.79    829.80 o 
  -9   9  12      484.68      -24.18    376.12 o 
  -8   9  12     2654.72     3090.51    447.64 o 
  -7   9  12     1241.44     1658.27    413.56 o 
  -6   9  12     4179.51     4163.79    451.08 o 
  -5   9  12      426.03       14.41    329.70 o 
  -4   9  12     4044.94     4126.45    510.44 o 
  -3   9  12      165.60      192.08    324.35 o 
  -2   9  12      397.21      549.70    272.21 o 
  -1   9  12      818.58      826.86    287.00 o 
   0   9  12      115.75      808.50    295.94 o 
   1   9  12      208.10      435.43    297.73 o 
   2   9  12      356.78      465.96    426.26 o 
   3   9  12      110.67      -44.07    385.77 o 
   4   9  12      292.71     1045.44    570.57 o 
   5   9  12      291.78      532.66    440.65 o 
   6   9  12     3793.68     3751.94    619.34 o 
   7   9  12      254.55      434.01    463.58 o 
   8   9  12     1801.01     1263.02    656.76 o 
   9   9  12       24.32     -489.72    549.19 o 
 -13  10  12       66.52     -320.76    479.92 o 
 -12  10  12      706.54      672.13    464.85 o 
 -11  10  12      149.45      393.63    672.13 o 
 -10  10  12     3519.57     2361.67    473.08 o 
  -9  10  12      687.90      501.96    426.26 o 
  -8  10  12     1329.96      868.12    505.10 o 
  -7  10  12       33.98     -199.14    351.98 o 
  -6  10  12       32.06      176.77    609.99 o 
  -5  10  12       46.86       20.60    336.02 o 
  -4  10  12      378.78      453.79    461.67 o 
  -3  10  12     1097.70      866.49    352.69 o 
  -2  10  12      527.71     -132.58    332.72 o 
  -1  10  12     2020.08     1767.42    365.32 o 
   0  10  12     6507.09     6396.58    522.67 o 
   1  10  12     3083.91     2952.10    442.10 o 
   2  10  12     6433.06     6294.97   1238.69 o 
   3  10  12      998.98     1243.51    428.04 o 
   4  10  12     2798.26     2189.13    479.02 o 
   5  10  12       32.92      -15.01    443.47 o 
   6  10  12      539.37      356.85    539.84 o 
   7  10  12       20.39       80.01    471.75 o 
   8  10  12       81.38       90.10    694.17 o 
 -12  11  12      268.67      464.45    457.94 o 
 -11  11  12      500.03      806.67    455.86 o 
 -10  11  12     1226.21     1242.05    439.86 o 
  -9  11  12      512.38      899.87    404.62 o 
  -8  11  12     2234.83     2026.28    447.87 o 
  -7  11  12     2166.03     2216.01    437.62 o 
  -6  11  12     1081.16      911.00    399.53 o 
  -5  11  12     1064.95      756.42    708.20 o 
  -4  11  12      229.48      455.81    335.93 o 
  -3  11  12      153.88     -210.85    316.40 o 
  -2  11  12        2.12     -359.22    458.33 o 
  -1  11  12     1404.40     1168.73    466.35 o 
   0  11  12      262.24      487.23    375.78 o 
   1  11  12      772.19      678.98    395.80 o 
   2  11  12       38.41      315.99    405.82 o 
   3  11  12      608.40      388.67    508.44 o 
   4  11  12       18.21      169.52    818.44 o 
   5  11  12     1375.66     1169.91    479.94 o 
   6  11  12      374.91     -411.68    709.54 o 
 -10  12  12      239.81        9.83    411.90 o 
  -9  12  12      737.78      579.64    433.14 o 
  -8  12  12        6.40      220.91    416.24 o 
  -7  12  12      556.87      603.96    383.53 o 
  -6  12  12      519.23      805.66    375.10 o 
  -5  12  12      569.75      258.48    348.02 o 
  -4  12  12       21.15      -41.86    327.56 o 
  -3  12  12     2289.65     2393.03    370.68 o 
  -2  12  12      196.95      423.99    331.25 o 
  -1  12  12     1101.72      772.66    371.03 o 
   0  12  12     1201.73      710.95    388.72 o 
   1  12  12      993.02      947.08    402.87 o 
   2  12  12      154.48      585.53    532.49 o 
   3  12  12     1367.07     2002.08    711.55 o 
   4  12  12      367.99      -33.89    447.64 o 
  -7  13  12      364.38      -33.77    373.94 o 
  -6  13  12      113.19     -890.93    593.96 o 
  -5  13  12     2801.10     2365.61    395.85 o 
  -4  13  12        0.46     -316.96    312.39 o 
  -3  13  12     3533.49     4132.16    595.96 o 
  -2  13  12        5.05     -289.34    627.36 o 
  -1  13  12      610.53      816.96    371.20 o 
   0  13  12       19.32     -291.23    367.79 o 
   1  13  12        3.53      547.28    518.46 o 
 -19   0  13      464.72     -301.99    741.61 o 
 -17   0  13      851.11     1576.59   1232.68 o 
 -15   0  13     1964.15     2182.44    487.06 o 
 -13   0  13     3576.41     4083.75    532.49 o 
 -11   0  13     6202.60     6854.94    568.12 o 
  -9   0  13     7223.73     7569.81    643.77 o 
  -7   0  13      545.01     1169.92    284.55 o 
  -5   0  13     1381.46     1447.06    219.54 o 
  -3   0  13     1553.74     1558.50    221.42 o 
  -1   0  13      746.02      863.01    163.23 o 
   1   0  13     1842.80     1829.90    224.95 o 
   3   0  13      814.01      885.40    198.43 o 
   5   0  13      922.49      945.78    300.64 o 
   7   0  13     8944.34     9134.47    682.17 o 
   9   0  13     2033.09     1829.72    495.60 o 
  11   0  13      680.88      252.64    481.50 o 
  13   0  13       52.58      967.43    777.69 o 
 -19   1  13     1468.12     1501.92    590.39 o 
 -18   1  13      474.80      977.48    437.30 o 
 -17   1  13     1266.20     1214.11    411.80 o 
 -16   1  13      528.92     1444.41    344.31 o 
 -15   1  13     3790.56     3786.82    384.35 o 
 -14   1  13        5.97     -106.56    283.25 o 
 -13   1  13      587.26      298.31    311.77 o 
 -12   1  13       44.75      419.11    268.23 o 
 -11   1  13     1097.36     1223.88    414.67 o 
 -10   1  13        2.03       58.70    219.01 o 
  -9   1  13       43.71     -142.91    207.89 o 
  -8   1  13      189.72      332.98    206.92 o 
  -7   1  13     8351.28     8312.24    333.85 o 
  -6   1  13     1558.34     1564.06    173.12 o 
  -5   1  13     4592.01     4382.59    194.90 o 
  -4   1  13      483.10      368.15    138.10 o 
  -3   1  13    18637.68    18533.32    360.62 o 
  -2   1  13     1539.37     1637.51    158.25 o 
  -1   1  13    11445.85    11216.05    377.13 o 
   0   1  13       21.90       73.40    122.95 o 
   1   1  13     9252.68     9468.29    228.45 o 
   2   1  13      170.94      129.01    134.89 o 
   3   1  13      625.73      859.95    167.27 o 
   4   1  13      293.41      316.48    153.01 o 
   5   1  13     1367.28     1217.76    240.85 o 
   6   1  13       60.10       31.38    214.21 o 
   7   1  13     1452.50     1667.86    312.76 o 
   8   1  13       20.43     -111.65    284.43 o 
   9   1  13      929.86     1829.16    343.21 o 
  10   1  13      876.48      653.28    341.30 o 
  11   1  13      583.54      974.89    414.89 o 
  12   1  13      791.90      493.11    601.55 o 
  13   1  13     1196.22     1279.74    568.78 o 
 -18   2  13       38.54      -31.75    350.96 o 
 -17   2  13       29.31       57.28    350.64 o 
 -16   2  13        7.29      287.34    392.76 o 
 -15   2  13      234.27     -325.77    353.55 o 
 -14   2  13      165.16      -12.03    374.55 o 
 -13   2  13     1242.59     1161.75    313.77 o 
 -12   2  13     5051.35     4914.17    368.01 o 
 -11   2  13     3542.81     4084.64    335.28 o 
 -10   2  13     1774.29     2193.09    257.32 o 
  -9   2  13     2101.51     2177.24    242.81 o 
  -8   2  13     4391.27     4157.64    240.18 o 
  -7   2  13     1219.73     1201.99    173.20 o 
  -6   2  13     1403.24     1406.89    170.84 o 
  -5   2  13      809.64      898.73    145.59 o 
  -4   2  13      260.56      112.69    120.86 o 
  -3   2  13        9.54       98.77    122.20 o 
  -2   2  13     1010.51      900.84    123.78 o 
  -1   2  13      221.40      264.48    137.60 o 
   0   2  13     7200.05     7142.84    243.94 o 
   1   2  13     2011.42     1855.49    154.43 o 
   2   2  13     8969.55     8578.25    250.61 o 
   3   2  13     3833.72     3752.38    214.60 o 
   4   2  13    10266.56    10776.33    299.77 o 
   5   2  13     3527.20     3884.09    201.00 o 
   6   2  13     1944.12     2472.94    248.77 o 
   7   2  13     2181.34     2635.34    294.06 o 
   8   2  13      320.12      -61.92    293.23 o 
   9   2  13      809.33     1581.52    346.64 o 
  10   2  13      108.54      542.12    393.23 o 
  11   2  13       89.60       -2.05    449.29 o 
  12   2  13        5.91      227.78    414.70 o 
 -18   3  13      839.00     1278.41    454.71 o 
 -17   3  13       19.29     -389.63    341.47 o 
 -16   3  13     3090.97     3053.54    402.58 o 
 -15   3  13      858.92      399.19    334.72 o 
 -14   3  13     1683.86     1917.23    352.13 o 
 -13   3  13     1560.25      951.43    280.70 o 
 -12   3  13      373.85      254.97    246.08 o 
 -11   3  13        1.52     -142.65    219.34 o 
 -10   3  13       61.53      105.37    176.87 o 
  -9   3  13      788.32      564.65    184.50 o 
  -8   3  13     1950.05     1768.67    185.69 o 
  -7   3  13     3214.68     3785.16    266.81 o 
  -6   3  13     2000.08     2096.58    166.94 o 
  -5   3  13       50.64      189.02    135.50 o 
  -4   3  13     4032.28     3556.22    181.77 o 
  -3   3  13     1346.50     1216.11    154.12 o 
  -2   3  13     3677.13     3318.29    182.75 o 
  -1   3  13      254.30       60.36    118.20 o 
   0   3  13     5456.66     5323.34    218.81 o 
   1   3  13      275.11      182.02    115.89 o 
   2   3  13     4261.44     4069.23    224.38 o 
   3   3  13     1145.69     1270.72    157.80 o 
   4   3  13       68.28       99.66    165.97 o 
   5   3  13     1411.85     1107.46    161.23 o 
   6   3  13      829.96      823.44    211.76 o 
   7   3  13      107.93      -50.49    251.23 o 
   8   3  13     3927.35     3642.63    377.94 o 
   9   3  13      112.92      389.73    381.96 o 
  10   3  13     2217.92     2306.25    436.01 o 
  11   3  13      275.30      114.62    385.19 o 
  12   3  13     2557.34     2318.06    590.39 o 
 -18   4  13     1193.96      591.46    742.15 o 
 -17   4  13      139.82     -486.09    387.67 o 
 -16   4  13        6.71      -71.07    344.33 o 
 -15   4  13      187.32     -180.84    326.13 o 
 -14   4  13      755.13      530.92    360.28 o 
 -13   4  13      202.08      796.61    323.19 o 
 -12   4  13     3507.80     3988.52    316.22 o 
 -11   4  13      116.46      239.71    201.53 o 
 -10   4  13     8803.38     8370.06    301.44 o 
  -9   4  13      100.37        0.34    172.68 o 
  -8   4  13     7390.52     7599.68    268.36 o 
  -7   4  13      843.74      646.71    197.60 o 
  -6   4  13     1612.17     1863.22    175.18 o 
  -5   4  13      950.51      890.50    155.67 o 
  -4   4  13      561.86      619.45    164.64 o 
  -3   4  13       66.93        1.47    184.46 o 
  -2   4  13     1070.22     1021.91    137.20 o 
  -1   4  13      181.93       56.49    112.52 o 
   0   4  13     8580.40     8832.99    270.45 o 
   1   4  13      844.66      646.48    142.10 o 
   2   4  13    15845.60    14891.28    382.57 o 
   3   4  13      847.92      877.41    221.09 o 
   4   4  13     3913.37     3969.84    223.18 o 
   5   4  13      380.78      290.07    161.12 o 
   6   4  13     1938.02     2124.97    276.85 o 
   7   4  13        2.16       68.71    282.76 o 
   8   4  13      490.10       81.35    349.48 o 
   9   4  13        8.48     -123.02    374.24 o 
  10   4  13      582.96      931.14    424.19 o 
  11   4  13       59.63       18.17    491.90 o 
  12   4  13        1.65     -131.97    502.97 o 
 -17   5  13      113.40     -124.24    406.23 o 
 -16   5  13     1959.95     1733.14    442.93 o 
 -15   5  13      452.41      -90.83    371.98 o 
 -14   5  13      832.56      416.55    328.16 o 
 -13   5  13      651.13      384.41    245.87 o 
 -12   5  13      290.20       91.28    223.79 o 
 -11   5  13      220.38     -160.43    313.36 o 
 -10   5  13     1241.97     1033.66    181.96 o 
  -9   5  13       23.81      -82.20    145.57 o 
  -8   5  13     4828.16     4525.25    266.22 o 
  -7   5  13     1817.13     1713.11    194.75 o 
  -6   5  13     3748.87     3897.98    219.62 o 
  -5   5  13     1497.00     1432.74    176.15 o 
  -4   5  13     4736.92     4937.13    209.11 o 
  -3   5  13     2251.32     2202.21    158.43 o 
  -2   5  13     7219.32     7088.47    245.15 o 
  -1   5  13     1405.63     1507.70    152.05 o 
   0   5  13     5803.09     6238.11    232.05 o 
   1   5  13       72.22      219.76    153.04 o 
   2   5  13     3154.40     3358.20    204.81 o 
   3   5  13      483.97      508.42    172.48 o 
   4   5  13      226.79       11.29    178.98 o 
   5   5  13     5097.63     5142.17    381.13 o 
   6   5  13      625.47     1284.31    298.35 o 
   7   5  13      782.76      704.78    295.04 o 
   8   5  13      952.89      211.33    301.04 o 
   9   5  13      237.59      534.85    455.57 o 
  10   5  13     3124.34     4413.61   1253.39 o 
  11   5  13      276.01     -622.14   1301.49 o 
 -17   6  13      736.18      912.24    461.82 o 
 -16   6  13     1306.77     1100.99    301.09 o 
 -15   6  13     1845.41     1843.47    410.46 o 
 -14   6  13     2207.80     2626.02    275.52 o 
 -13   6  13     2691.54     2964.58    539.50 o 
 -12   6  13     6333.04     5584.41    421.16 o 
 -11   6  13     1051.07     1107.30    320.80 o 
 -10   6  13      295.43      426.43    290.61 o 
  -9   6  13      256.48      -82.54    212.96 o 
  -8   6  13     2102.08     2287.09    205.44 o 
  -7   6  13       85.23     -234.69    167.17 o 
  -6   6  13     1198.65     1046.10    228.27 o 
  -5   6  13       89.25      214.81    154.09 o 
  -4   6  13      248.19      230.46    138.83 o 
  -3   6  13     2217.70     1874.48    179.24 o 
  -2   6  13      228.99      209.35    170.91 o 
  -1   6  13      351.02       97.31    138.66 o 
   0   6  13     2153.03     2354.38    174.56 o 
   1   6  13     2877.95     3260.62    196.55 o 
   2   6  13     3789.05     3865.48    219.87 o 
   3   6  13     8003.24     7783.39    356.56 o 
   4   6  13     1569.51      587.02    333.74 o 
   5   6  13     6163.63     5600.50    457.00 o 
   6   6  13      994.17      829.91    350.46 o 
   7   6  13      359.90      221.15    375.27 o 
   8   6  13      123.66      226.10    340.18 o 
   9   6  13     1514.67     1779.86    756.31 o 
  10   6  13      437.46      162.06    512.44 o 
  11   6  13        6.78      727.57    511.85 o 
 -16   7  13     1672.54     2119.26    459.97 o 
 -15   7  13     1959.80     2033.81    632.44 o 
 -14   7  13      462.23      652.27    397.29 o 
 -13   7  13     2179.43     2336.53    598.28 o 
 -12   7  13       38.12      636.38    374.48 o 
 -11   7  13      181.10      737.12    347.77 o 
 -10   7  13      176.48      211.44    278.30 o 
  -9   7  13     3698.59     3816.10    400.20 o 
  -8   7  13      336.65      390.70    235.39 o 
  -7   7  13     4135.58     4292.06    314.64 o 
  -6   7  13     4131.81     4449.31    273.64 o 
  -5   7  13     6913.26     7314.87    388.33 o 
  -4   7  13     6714.44     6486.62    373.27 o 
  -3   7  13     8445.40     8729.48    324.39 o 
  -2   7  13     4988.88     5219.70    266.35 o 
  -1   7  13     3443.26     3767.03    400.88 o 
   0   7  13       25.06      -78.56    187.07 o 
   1   7  13        2.47      -48.24    224.52 o 
   2   7  13      475.96      335.33    245.59 o 
   3   7  13     2675.77     2890.05    383.31 o 
   4   7  13        8.63      249.51    334.58 o 
   5   7  13       32.41       -5.03    451.65 o 
   6   7  13     1035.58     1042.52    708.87 o 
   7   7  13       50.26      234.45    431.09 o 
   8   7  13      515.83     -198.71    452.94 o 
   9   7  13     1158.92     1283.35    506.34 o 
  10   7  13      249.10      646.14    522.71 o 
 -15   8  13     2250.83     2444.74    465.50 o 
 -14   8  13      631.91      787.30    388.37 o 
 -13   8  13     3438.79     3087.90    446.94 o 
 -12   8  13       12.31     -247.92    454.02 o 
 -11   8  13     3530.00     3498.66    440.62 o 
 -10   8  13        2.64       76.95    316.31 o 
  -9   8  13     1754.11     2265.39    390.98 o 
  -8   8  13        9.08     -103.22    324.79 o 
  -7   8  13     1911.82     2434.31    314.12 o 
  -6   8  13       68.18      -81.21    254.09 o 
  -5   8  13      840.97     1112.75    297.69 o 
  -4   8  13       14.92      -38.10    231.46 o 
  -3   8  13      401.98       85.53    227.20 o 
  -2   8  13       28.60     -183.96    383.62 o 
  -1   8  13     5219.89     5036.74    333.80 o 
   0   8  13     2044.56     2111.53    282.02 o 
   1   8  13    10168.94     9770.30    518.42 o 
   2   8  13      773.47      664.54    389.80 o 
   3   8  13     4330.86     3764.75    502.28 o 
   4   8  13      232.90     -384.80    416.21 o 
   5   8  13     2797.40     2187.75    494.66 o 
   6   8  13     1073.58      712.77    978.79 o 
   7   8  13     3594.60     3148.64    548.52 o 
   8   8  13      190.46     -231.60    833.14 o 
   9   8  13     1388.28      829.31    519.01 o 
 -14   9  13       31.08     -394.54    381.42 o 
 -13   9  13       41.53      126.63    383.56 o 
 -12   9  13      167.99     1267.48    393.56 o 
 -11   9  13      555.85      623.83    363.40 o 
 -10   9  13      632.97      728.90    402.04 o 
  -9   9  13      943.24      505.51    403.13 o 
  -8   9  13       85.47      179.45    391.13 o 
  -7   9  13      939.12      976.50    388.65 o 
  -6   9  13     1058.41     1562.36    492.40 o 
  -5   9  13     2318.25     2543.08    414.86 o 
  -4   9  13        0.03      399.73    352.71 o 
  -3   9  13     4631.50     4808.55    527.14 o 
  -2   9  13     2607.93     2201.62    323.10 o 
  -1   9  13     4717.28     4143.43    448.28 o 
   0   9  13      289.86      249.21    526.48 o 
   1   9  13     2278.37     2576.12    450.32 o 
   2   9  13      394.09      744.50    416.07 o 
   3   9  13      809.34     1878.61    732.92 o 
   4   9  13      383.43      618.87    443.15 o 
   5   9  13     1223.07     1752.90    533.83 o 
   6   9  13      225.60      206.71    526.48 o 
   7   9  13      544.21     1089.38    563.22 o 
   8   9  13        0.47      249.81    487.72 o 
 -13  10  13      806.34      501.28    649.41 o 
 -12  10  13      273.38      719.75    466.45 o 
 -11  10  13     3500.06     4217.78    534.73 o 
 -10  10  13     1009.12     1252.74    439.86 o 
  -9  10  13     3474.84     2644.07    469.92 o 
  -8  10  13     1710.26     2359.64    448.92 o 
  -7  10  13     3374.93     4943.95    711.55 o 
  -6  10  13      729.58       95.68    358.95 o 
  -5  10  13      217.81      136.00    354.81 o 
  -4  10  13        0.77      -31.02    342.57 o 
  -3  10  13     2227.62     2188.17    384.50 o 
  -2  10  13      161.25       30.30    354.77 o 
  -1  10  13     1689.61     1192.06    362.56 o 
   0  10  13      863.41     1565.14    409.95 o 
   1  10  13     4182.28     3961.65    490.09 o 
   2  10  13      984.90     1024.40    426.15 o 
   3  10  13      908.76     1249.14    453.28 o 
   4  10  13      127.50      531.31    448.04 o 
   5  10  13      804.89     1144.52    705.53 o 
   6  10  13       36.14     -420.18    436.69 o 
   7  10  13      391.62     -321.61    464.82 o 
 -11  11  13       35.53       49.39    429.11 o 
 -10  11  13       10.54     -612.53    408.36 o 
  -9  11  13      286.91      291.70    413.13 o 
  -8  11  13      709.75      466.79    597.97 o 
  -7  11  13     2051.20     2252.62    502.42 o 
  -6  11  13     3009.29     3681.94    456.68 o 
  -5  11  13        5.22      -95.75    346.00 o 
  -4  11  13     1632.06     2257.27    385.08 o 
  -3  11  13      266.79      480.54    452.98 o 
  -2  11  13     2433.83     1883.25    553.20 o 
  -1  11  13      717.31     1166.81    396.15 o 
   0  11  13     1432.24     1607.49    758.98 o 
   1  11  13     1032.94      546.63    405.57 o 
   2  11  13      143.74       76.21    486.39 o 
   3  11  13      224.38      498.25    434.85 o 
   4  11  13      242.50      734.17    464.78 o 
   5  11  13      126.51      372.47    779.69 o 
  -9  12  13      153.45      205.61    427.86 o 
  -8  12  13      359.85       87.67    706.20 o 
  -7  12  13       82.38     -239.19    368.51 o 
  -6  12  13       66.62     -185.86    364.06 o 
  -5  12  13       54.61     -352.06    348.23 o 
  -4  12  13       39.46      909.08    357.66 o 
  -3  12  13       38.54      -19.97    342.89 o 
  -2  12  13        0.60      368.93    356.46 o 
  -1  12  13       24.54      109.76    389.59 o 
   0  12  13      669.41      462.04    406.18 o 
   1  12  13      557.79      811.48    605.98 o 
   2  12  13     1171.94     1962.54    478.64 o 
   3  12  13      137.72      -20.08    450.94 o 
  -5  13  13       11.71      128.08    831.81 o 
  -4  13  13     3020.99     2920.01    411.11 o 
  -3  13  13      182.90     -157.00    532.49 o 
  -2  13  13     2174.21     2748.67    544.52 o 
  -1  13  13      240.54      755.81    394.85 o 
 -18   0  14      448.61     1623.53    788.38 o 
 -16   0  14      247.25      565.09    553.87 o 
 -14   0  14      811.68     2186.06    952.07 o 
 -12   0  14      171.89     -165.79    385.06 o 
 -10   0  14     6862.65     6141.84    536.31 o 
  -8   0  14      216.73       43.31    259.69 o 
  -6   0  14     3002.33     2981.81    265.36 o 
  -4   0  14    13263.75    13468.22    476.07 o 
  -2   0  14     3847.16     4006.39    282.67 o 
   0   0  14     1300.49     1300.79    202.68 o 
   2   0  14     1127.86     1103.66    219.40 o 
   4   0  14     9436.77     9646.89    398.30 o 
   6   0  14     7126.49     7687.32    630.95 o 
   8   0  14     6556.59     6125.99    617.51 o 
  10   0  14     1003.41     1054.70    508.32 o 
  12   0  14     1391.04     1950.90    828.47 o 
 -18   1  14     1575.06     1741.46    562.15 o 
 -17   1  14      224.65      168.76    388.20 o 
 -16   1  14     2253.84     2059.78    434.91 o 
 -15   1  14        0.50      119.78    302.28 o 
 -14   1  14     5764.48     6107.00    420.04 o 
 -13   1  14      252.45      573.42    295.51 o 
 -12   1  14     3363.97     3180.79    332.58 o 
 -11   1  14       47.12     -360.63    240.42 o 
 -10   1  14     2174.32     2858.84    270.30 o 
  -9   1  14      126.39     -107.41    276.95 o 
  -8   1  14       80.28      178.34    183.57 o 
  -7   1  14      420.55      412.03    178.40 o 
  -6   1  14     6383.95     6699.26    252.28 o 
  -5   1  14      447.80      453.49    153.75 o 
  -4   1  14     9552.14     8324.37    243.02 o 
  -3   1  14      111.47       14.81    135.59 o 
  -2   1  14    11439.76    10833.61    264.58 o 
  -1   1  14     1158.01      973.32    140.88 o 
   0   1  14     1732.87     1373.83    152.49 o 
   1   1  14     4503.93     4451.33    198.10 o 
   2   1  14     1825.56     2034.17    166.74 o 
   3   1  14     2297.08     2499.97    189.23 o 
   4   1  14      786.35      757.99    175.82 o 
   5   1  14        9.90     -275.21    305.06 o 
   6   1  14     1607.09     1569.83    403.99 o 
   7   1  14       45.79       94.80    301.93 o 
   8   1  14      458.14      630.86    326.41 o 
   9   1  14       14.46     -196.89    329.61 o 
  10   1  14      231.91      523.27    405.87 o 
  11   1  14      283.41      186.78    396.30 o 
  12   1  14      813.06      -97.88    493.38 o 
 -18   2  14        9.18      -61.48    356.06 o 
 -17   2  14      493.87      433.54    435.31 o 
 -16   2  14       18.28      -52.77    522.35 o 
 -15   2  14      266.57     -331.34    364.10 o 
 -14   2  14      154.81     -161.10    438.78 o 
 -13   2  14      965.88     1201.51    317.08 o 
 -12   2  14     1035.59     1293.65    302.17 o 
 -11   2  14     6096.26     5644.33    341.87 o 
 -10   2  14     2710.09     2634.76    277.19 o 
  -9   2  14     6179.53     6862.26    304.07 o 
  -8   2  14     3580.96     3455.22    222.89 o 
  -7   2  14     4599.88     4331.81    229.48 o 
  -6   2  14     4538.04     4212.80    223.38 o 
  -5   2  14     2927.45     2652.11    180.88 o 
  -4   2  14     3104.09     3286.38    186.87 o 
  -3   2  14        2.38     -225.24    150.16 o 
  -2   2  14     1559.49     1567.58    153.70 o 
  -1   2  14     4888.32     4764.68    211.77 o 
   0   2  14       12.47      -99.20    147.23 o 
   1   2  14      357.91      152.59    163.28 o 
   2   2  14      984.44     1064.37    145.92 o 
   3   2  14        2.30      -25.56    156.07 o 
   4   2  14     1879.87     2092.21    198.14 o 
   5   2  14      217.63      205.93    164.61 o 
   6   2  14     2572.32     2588.72    294.95 o 
   7   2  14      927.66     1037.27    313.82 o 
   8   2  14     4625.90     4542.18    446.78 o 
   9   2  14     1673.48     1839.75    420.14 o 
  10   2  14     1669.47     1271.09    630.14 o 
  11   2  14     1146.01     1396.96   1289.56 o 
  12   2  14      566.27      317.19    433.10 o 
 -18   3  14     1219.59      632.80    445.77 o 
 -17   3  14      888.19     1111.20    364.65 o 
 -16   3  14      291.33      -27.33    349.10 o 
 -15   3  14      659.75      742.16    406.57 o 
 -14   3  14     2010.94     2156.62    362.61 o 
 -13   3  14       13.63     -179.92    253.07 o 
 -12   3  14       32.10       22.00    253.52 o 
 -11   3  14       66.76     -173.90    217.68 o 
 -10   3  14      655.23      669.34    195.82 o 
  -9   3  14      309.28      -34.15    180.49 o 
  -8   3  14       28.95      -20.96    164.75 o 
  -7   3  14       35.43       17.49    162.06 o 
  -6   3  14       82.26      139.50    154.90 o 
  -5   3  14      510.85      442.52    146.82 o 
  -4   3  14      335.18      349.45    151.32 o 
  -3   3  14     2928.95     2680.90    178.14 o 
  -2   3  14     2859.21     2626.06    179.57 o 
  -1   3  14    18738.04    19913.30    414.37 o 
   0   3  14     2045.46     2005.76    177.66 o 
   1   3  14    11436.72    11129.76    310.54 o 
   2   3  14     3310.68     3294.64    270.53 o 
   3   3  14     4600.90     4979.85    233.92 o 
   4   3  14     1749.91     2174.74    190.18 o 
   5   3  14      831.84      767.72    170.45 o 
   6   3  14      460.71      863.63    265.94 o 
   7   3  14        1.07     -302.64    315.53 o 
   8   3  14       60.14      263.17    377.22 o 
   9   3  14     1376.21     1383.14    418.69 o 
  10   3  14      928.74      701.01    412.49 o 
  11   3  14     1660.65     2378.49    459.07 o 
  12   3  14      418.61      761.31   1528.65 o 
 -18   4  14       78.86     -130.85    430.46 o 
 -17   4  14      799.71      464.04    389.88 o 
 -16   4  14       71.93     -298.75    342.98 o 
 -15   4  14     1291.57     1769.01    371.31 o 
 -14   4  14       35.49      117.23    318.97 o 
 -13   4  14     1093.01      412.62    323.83 o 
 -12   4  14        0.09      416.48    287.33 o 
 -11   4  14     7789.90     7120.45    318.98 o 
 -10   4  14     3045.68     2813.05    221.39 o 
  -9   4  14     6216.77     6447.09    265.91 o 
  -8   4  14      670.32      718.13    169.81 o 
  -7   4  14     4804.05     4785.45    245.76 o 
  -6   4  14       15.07       26.10    101.66 o 
  -5   4  14     9588.68     9206.89    374.31 o 
  -4   4  14     1623.96     1546.40    195.32 o 
  -3   4  14      172.39      286.30    127.78 o 
  -2   4  14      256.72      225.37     99.11 o 
  -1   4  14       74.16      -73.29     97.71 o 
   0   4  14     1190.07     1283.66    183.88 o 
   1   4  14     1602.20     1704.54    188.17 o 
   2   4  14       15.55      -23.71    172.00 o 
   3   4  14     4143.72     4222.44    241.55 o 
   4   4  14      182.27      447.75    215.87 o 
   5   4  14     1603.12     1588.96    230.94 o 
   6   4  14     1839.24     2214.93    330.84 o 
   7   4  14     2995.01     2628.44    418.52 o 
   8   4  14      113.52      194.56    616.55 o 
   9   4  14     2353.65     2637.90    453.39 o 
  10   4  14        6.01       46.50    484.61 o 
  11   4  14     3007.53     2584.11    594.32 o 
 -17   5  14     1116.13      868.21    442.90 o 
 -16   5  14      332.30      183.28    393.02 o 
 -15   5  14     3281.57     4094.97    350.20 o 
 -14   5  14      933.00      427.28    342.85 o 
 -13   5  14     5436.30     5146.04    324.57 o 
 -12   5  14       29.91       17.09    322.67 o 
 -11   5  14      240.87      236.02    218.46 o 
 -10   5  14        0.11      -31.76    198.41 o 
  -9   5  14      179.95       72.87    163.23 o 
  -8   5  14      226.47      239.20    202.81 o 
  -7   5  14      155.87      237.66    193.41 o 
  -6   5  14     1948.04     2444.90    350.98 o 
  -5   5  14     5027.31     5682.71    381.89 o 
  -4   5  14     1038.45      556.83    151.75 o 
  -3   5  14    12970.84    13612.97    328.28 o 
  -2   5  14     1646.75     1918.14    167.55 o 
  -1   5  14     6740.18     6972.94    234.46 o 
   0   5  14        2.19       80.26    154.59 o 
   1   5  14      109.48     -145.70    165.90 o 
   2   5  14      814.80      813.25    190.83 o 
   3   5  14     6120.21     6005.81    331.37 o 
   4   5  14       14.02      119.26    264.98 o 
   5   5  14       92.16      -16.20    272.30 o 
   6   5  14      833.16     1152.31    339.83 o 
   7   5  14       17.84     -493.05    409.85 o 
   8   5  14      921.24      485.06    445.02 o 
   9   5  14        1.27       81.48    481.78 o 
  10   5  14       55.12      578.54    508.44 o 
  11   5  14     1166.27     1683.93    564.94 o 
 -17   6  14        8.89      219.85    424.55 o 
 -16   6  14       88.26       93.63    388.87 o 
 -15   6  14      411.26      528.01    249.13 o 
 -14   6  14       64.67      129.65    221.37 o 
 -13   6  14     1278.54      607.03    365.48 o 
 -12   6  14       14.82       84.11    313.39 o 
 -11   6  14     1030.58     1266.77    322.71 o 
 -10   6  14     1227.25      936.07    314.73 o 
  -9   6  14       16.54      105.65    284.85 o 
  -8   6  14      658.24      990.84    229.04 o 
  -7   6  14     5170.73     5347.79    272.82 o 
  -6   6  14     4497.02     5232.52    247.45 o 
  -5   6  14     3792.41     4540.93    306.48 o 
  -4   6  14     3688.23     3985.93    204.14 o 
  -3   6  14      681.31      781.53    151.28 o 
  -2   6  14       56.14      -50.54    143.09 o 
  -1   6  14       53.52     -139.72    167.11 o 
   0   6  14      320.05      223.57    158.31 o 
   1   6  14     1571.45     2071.18    214.51 o 
   2   6  14     4025.40     3544.68    285.27 o 
   3   6  14     1686.14     1355.89    354.30 o 
   4   6  14      754.83      585.23    290.00 o 
   5   6  14     1712.83     1460.88    397.56 o 
   6   6  14     1762.30     1522.80    720.90 o 
   7   6  14     2327.86     2194.08    502.41 o 
   8   6  14      506.83      421.57    436.94 o 
   9   6  14      262.80      264.57    672.13 o 
  10   6  14      821.76     1199.03    853.19 o 
 -16   7  14     3018.73     3018.53    488.40 o 
 -15   7  14     2044.07     2070.76    532.68 o 
 -14   7  14     3253.12     2847.78    451.18 o 
 -13   7  14      537.63      498.73    391.80 o 
 -12   7  14      751.09      201.63    357.50 o 
 -11   7  14       71.74     -213.45    355.71 o 
 -10   7  14       59.52     -191.97    361.82 o 
  -9   7  14        7.65      130.11    292.10 o 
  -8   7  14      502.24      158.11    296.18 o 
  -7   7  14      518.30      698.20    301.46 o 
  -6   7  14      848.39      308.53    252.26 o 
  -5   7  14     2847.80     2954.88    288.43 o 
  -4   7  14     1859.50     2093.99    233.01 o 
  -3   7  14      727.53      714.67    207.40 o 
  -2   7  14     6851.30     7661.27    318.82 o 
  -1   7  14     1733.51     1951.92    251.38 o 
   0   7  14     4189.91     4500.22    309.01 o 
   1   7  14       14.34      125.37    263.93 o 
   2   7  14        5.32       67.36    314.48 o 
   3   7  14       48.54       21.71    499.28 o 
   4   7  14     1828.00     2516.28    491.71 o 
   5   7  14       13.15      190.08    471.02 o 
   6   7  14      777.75      464.52    444.34 o 
   7   7  14      110.95      402.26    453.46 o 
   8   7  14      338.19      382.78    814.44 o 
   9   7  14       94.86      449.14    501.79 o 
 -15   8  14       92.55     -296.91    402.14 o 
 -14   8  14     1031.01      437.02    417.86 o 
 -13   8  14      366.15      706.45    832.95 o 
 -12   8  14     1830.21     1937.80    412.70 o 
 -11   8  14      307.59      159.76    364.34 o 
 -10   8  14     3567.58     3583.98    434.97 o 
  -9   8  14       14.95      -38.73    345.30 o 
  -8   8  14     3010.09     3318.19    429.99 o 
  -7   8  14      211.87      768.50    343.85 o 
  -6   8  14     6082.51     5059.20    431.58 o 
  -5   8  14      157.78      104.83    332.10 o 
  -4   8  14     2643.31     2246.88    338.42 o 
  -3   8  14      504.25      975.35    258.29 o 
  -2   8  14      127.33      432.22    284.10 o 
  -1   8  14      685.05      645.76    364.40 o 
   0   8  14      787.09      989.32    385.11 o 
   1   8  14      292.52       19.59    418.91 o 
   2   8  14     2052.51     2630.97   1232.01 o 
   3   8  14       28.65     -171.73    402.27 o 
   4   8  14      847.40      430.07    530.49 o 
   5   8  14     1154.72      220.98    453.30 o 
   6   8  14      843.33     1901.38    736.93 o 
   7   8  14       81.04      315.88    468.75 o 
   8   8  14     4251.76     4582.16    711.55 o 
   9   8  14      388.09     1514.52    551.19 o 
 -14   9  14      927.54     1231.84    428.94 o 
 -13   9  14       43.81     -231.88    387.55 o 
 -12   9  14      817.62     1174.62    403.52 o 
 -11   9  14       10.42     -454.04    365.24 o 
 -10   9  14      260.91      688.11    368.26 o 
  -9   9  14      148.43      -15.44    544.38 o 
  -8   9  14       38.89     -399.88    388.48 o 
  -7   9  14      234.17      283.48    379.16 o 
  -6   9  14      362.44      260.17    376.60 o 
  -5   9  14      387.53      -42.91    374.77 o 
  -4   9  14     5023.85     4992.93    504.44 o 
  -3   9  14     2201.52     1480.23    393.56 o 
  -2   9  14     8929.81     8857.27    596.77 o 
  -1   9  14      221.64       87.82    360.33 o 
   0   9  14      921.04     1154.85    666.11 o 
   1   9  14       45.86       29.00    640.06 o 
   2   9  14      909.32     1911.75    450.32 o 
   3   9  14      367.66      346.39    442.96 o 
   4   9  14      142.05     -180.62    417.76 o 
   5   9  14     1848.63     1114.64    488.39 o 
   6   9  14       15.05        1.34    462.78 o 
   7   9  14      131.06     -450.22    461.44 o 
 -13  10  14      193.06       43.39    764.33 o 
 -12  10  14     2018.25     1510.83    478.24 o 
 -11  10  14      722.52      711.08    442.16 o 
 -10  10  14     4120.40     4042.63    534.11 o 
  -9  10  14     1948.11     1825.17    467.62 o 
  -8  10  14     2643.55     2542.99    468.62 o 
  -7  10  14     1135.56     1628.24    950.06 o 
  -6  10  14     1314.09     1470.73    409.35 o 
  -5  10  14     1995.94     1997.82    678.14 o 
  -4  10  14      167.44      973.58    387.14 o 
  -3  10  14       51.99     -108.37    344.97 o 
  -2  10  14      450.95      296.60    358.92 o 
  -1  10  14      247.90      -97.32    425.59 o 
   0  10  14      161.23      110.25    399.66 o 
   1  10  14      188.94      614.83    416.41 o 
   2  10  14     1199.56     1132.82    447.27 o 
   3  10  14       64.72     -533.13    424.30 o 
   4  10  14      986.28      994.18    477.01 o 
   5  10  14        7.20      341.62    470.36 o 
   6  10  14      765.85      562.73    732.92 o 
 -11  11  14      408.43      479.27    457.87 o 
 -10  11  14      570.95      741.54    459.13 o 
  -9  11  14      852.25     1058.05    448.97 o 
  -8  11  14       13.18     -361.37    398.68 o 
  -7  11  14      539.82      573.51    402.51 o 
  -6  11  14      504.03     1151.03    397.76 o 
  -5  11  14      455.56      406.53    490.40 o 
  -4  11  14        1.44      469.18    368.25 o 
  -3  11  14     2074.63     1873.57    403.42 o 
  -2  11  14      737.08      724.12    371.13 o 
  -1  11  14     2145.36     3165.80    702.86 o 
   0  11  14     1674.09     1968.21    454.86 o 
   1  11  14     4494.39     4260.78    532.63 o 
   2  11  14     1341.10     1809.41    488.15 o 
   3  11  14      402.62     -321.24    447.03 o 
   4  11  14      217.78     -176.43    445.69 o 
  -8  12  14       26.07      306.99    414.09 o 
  -7  12  14      960.59     1815.34    436.28 o 
  -6  12  14       30.00      251.21    387.10 o 
  -5  12  14     2687.91     3253.35    455.79 o 
  -4  12  14       30.42     -176.57    491.07 o 
  -3  12  14      827.91      522.32    369.73 o 
  -2  12  14      406.75      520.78    397.42 o 
  -1  12  14      174.97     -169.06    523.80 o 
   0  12  14      215.76      630.31    427.32 o 
   1  12  14        0.36      106.62    437.70 o 
   2  12  14      101.33      -67.13    450.99 o 
 -17   0  15     1390.00     1400.37    792.39 o 
 -15   0  15       68.05       41.06    449.29 o 
 -13   0  15       15.69      640.30    446.30 o 
 -11   0  15      369.58      326.87    374.87 o 
  -9   0  15    11161.64    11143.24    670.69 o 
  -7   0  15     9748.88    10184.13    428.72 o 
  -5   0  15    27494.60    27691.11    740.85 o 
  -3   0  15    12327.04    12010.56    450.42 o 
  -1   0  15     6296.98     5831.60    263.88 o 
   1   0  15       13.17       -2.16    252.08 o 
   3   0  15     2016.45     2085.69    265.62 o 
   5   0  15     1531.27     1122.74    419.07 o 
   7   0  15     8588.64     8378.82    692.02 o 
   9   0  15      923.98      783.75    494.63 o 
  11   0  15     1137.26     1566.07    819.11 o 
 -18   1  15       51.94     -719.40    479.60 o 
 -17   1  15     2242.52     2549.72    467.87 o 
 -16   1  15       73.73      295.03    387.04 o 
 -15   1  15     3259.52     4085.04    402.50 o 
 -14   1  15      247.52      150.39    308.15 o 
 -13   1  15     4458.19     4947.29    395.98 o 
 -12   1  15     1719.31     1767.40    315.43 o 
 -11   1  15     2871.74     2818.15    333.67 o 
 -10   1  15     1470.95     1590.05    291.11 o 
  -9   1  15     2116.62     2348.54    233.49 o 
  -8   1  15     1913.46     1808.97    217.04 o 
  -7   1  15      424.98      287.69    172.58 o 
  -6   1  15      454.18      505.22    170.69 o 
  -5   1  15       89.30     -108.78    161.00 o 
  -4   1  15      537.71      538.44    155.62 o 
  -3   1  15      449.27      421.58    157.09 o 
  -2   1  15     3814.98     3718.39    189.46 o 
  -1   1  15      963.11      913.21    155.08 o 
   0   1  15     3719.13     4103.48    186.99 o 
   1   1  15     6419.94     6346.08    219.21 o 
   2   1  15      538.21      416.13    154.22 o 
   3   1  15     5741.99     6100.66    242.08 o 
   4   1  15      492.08      606.10    188.18 o 
   5   1  15     6350.98     6962.59    508.21 o 
   6   1  15       85.46      145.13    283.11 o 
   7   1  15     2341.00     2525.92    351.98 o 
   8   1  15       12.21     -450.20    300.14 o 
   9   1  15      679.01      547.89    381.22 o 
  10   1  15       51.74      541.06    415.22 o 
  11   1  15       27.47      710.74    634.71 o 
 -18   2  15      854.86      876.17    388.20 o 
 -17   2  15      130.91      138.52    361.53 o 
 -16   2  15      303.14      239.15    341.57 o 
 -15   2  15     1296.62     1127.51    640.05 o 
 -14   2  15      613.60      -25.62    371.59 o 
 -13   2  15      113.36      -23.95    332.89 o 
 -12   2  15     1168.70     1320.75    302.66 o 
 -11   2  15       51.58      -30.09    241.83 o 
 -10   2  15     2128.40     2100.12    250.05 o 
  -9   2  15     3818.01     3997.11    248.76 o 
  -8   2  15      913.70      856.97    192.92 o 
  -7   2  15     5999.10     5757.59    259.14 o 
  -6   2  15        5.82     -224.51    149.67 o 
  -5   2  15     3912.77     3432.72    202.33 o 
  -4   2  15      573.26      378.62    158.23 o 
  -3   2  15     6585.32     6838.00    244.71 o 
  -2   2  15      984.53     1067.52    180.31 o 
  -1   2  15     1630.59     1556.40    176.81 o 
   0   2  15     6489.02     6975.84    256.35 o 
   1   2  15      724.60      648.19    164.13 o 
   2   2  15     1060.45     1167.90    157.84 o 
   3   2  15       40.01       89.79    202.15 o 
   4   2  15       78.96      160.04    190.76 o 
   5   2  15        1.50      422.32    215.74 o 
   6   2  15      993.97     1100.88    322.44 o 
   7   2  15     1832.43     1621.07    336.60 o 
   8   2  15     1126.02     1488.73    411.03 o 
   9   2  15     2455.88     2575.54    462.62 o 
  10   2  15     1598.70     1035.80    429.23 o 
  11   2  15     1773.26     1932.66    729.54 o 
 -18   3  15       77.39     -573.47    400.59 o 
 -17   3  15      220.12      781.05    369.38 o 
 -16   3  15      782.80      795.34    350.93 o 
 -15   3  15      822.63      376.99    336.19 o 
 -14   3  15     1295.70     1466.59    352.79 o 
 -13   3  15      639.11      498.01    334.72 o 
 -12   3  15     3924.68     3632.97    460.71 o 
 -11   3  15     1611.86     1914.98    245.79 o 
 -10   3  15     5757.73     6111.97    374.93 o 
  -9   3  15     2488.26     2560.02    221.11 o 
  -8   3  15     4697.83     4867.11    249.78 o 
  -7   3  15      247.11      561.71    179.72 o 
  -6   3  15      626.61      714.15    175.69 o 
  -5   3  15       28.72       87.01    149.92 o 
  -4   3  15     3114.02     3044.10    193.85 o 
  -3   3  15     2705.52     2460.73    188.09 o 
  -2   3  15     2833.75     2953.22    197.54 o 
  -1   3  15      660.51      523.97    165.53 o 
   0   3  15     7316.49     7072.01    258.81 o 
   1   3  15     5774.42     6251.42    250.54 o 
   2   3  15     1962.68     2183.15    202.23 o 
   3   3  15        0.95      622.57    171.23 o 
   4   3  15     2641.81     2686.04    217.38 o 
   5   3  15      703.19      664.07    260.33 o 
   6   3  15     2226.56     1716.61    382.63 o 
   7   3  15      287.12      769.98    383.05 o 
   8   3  15      619.54      726.47    390.07 o 
   9   3  15        6.77       86.06    394.35 o 
  10   3  15      357.13      454.03    414.25 o 
  11   3  15       31.58      157.31    534.53 o 
 -17   4  15       65.78      467.60    441.55 o 
 -16   4  15      430.18      904.66    364.80 o 
 -15   4  15      140.14      252.04    375.90 o 
 -14   4  15       25.50     -120.15    325.36 o 
 -13   4  15      220.14      -29.50    244.88 o 
 -12   4  15       62.83      148.20    243.93 o 
 -11   4  15      172.70       15.93    284.59 o 
 -10   4  15     2976.87     3565.32    258.82 o 
  -9   4  15      800.27      832.40    214.00 o 
  -8   4  15     8731.26     8537.72    326.87 o 
  -7   4  15      507.64      571.06    166.42 o 
  -6   4  15     7205.00     7248.87    297.31 o 
  -5   4  15      342.16      -41.71    110.82 o 
  -4   4  15     3951.82     4060.44    256.18 o 
  -3   4  15      956.51      921.81    154.90 o 
  -2   4  15      399.42      488.91    134.59 o 
  -1   4  15       39.42       59.00    148.08 o 
   0   4  15      491.15      590.67    160.18 o 
   1   4  15        8.15       23.90    166.63 o 
   2   4  15      213.53      114.46    165.97 o 
   3   4  15       35.63      -16.99    143.00 o 
   4   4  15       98.42      -57.53    244.62 o 
   5   4  15       30.43      -21.80    292.93 o 
   6   4  15      234.35      895.33    372.33 o 
   7   4  15       58.40       77.65    367.44 o 
   8   4  15     1280.40     1609.09    603.20 o 
   9   4  15        4.58     -263.70    511.78 o 
  10   4  15     2666.35     2464.16    584.90 o 
 -17   5  15      246.55      589.41    501.06 o 
 -16   5  15     2947.95     3281.89    357.00 o 
 -15   5  15      508.78      533.95    286.95 o 
 -14   5  15     3051.49     3306.80    307.21 o 
 -13   5  15        6.47       41.75    237.00 o 
 -12   5  15      600.93      424.68    236.20 o 
 -11   5  15      109.85      218.53    216.27 o 
 -10   5  15     2134.21     1831.66    234.64 o 
  -9   5  15       29.61     -169.98    195.60 o 
  -8   5  15      821.87      715.59    230.10 o 
  -7   5  15        1.11      133.12    200.64 o 
  -6   5  15      520.69      659.01    202.75 o 
  -5   5  15      654.63      790.48    202.35 o 
  -4   5  15     1153.52      945.64    175.80 o 
  -3   5  15      172.37     -138.55    170.04 o 
  -2   5  15     1400.18     1247.15    172.51 o 
  -1   5  15      257.23      181.48    166.24 o 
   0   5  15     1406.67     1397.48    193.86 o 
   1   5  15      107.05      195.18    212.43 o 
   2   5  15     4739.05     3996.00    379.17 o 
   3   5  15       22.60      552.43    325.76 o 
   4   5  15     6575.79     7168.02    514.01 o 
   5   5  15      157.94     -115.96    341.53 o 
   6   5  15      859.46      736.19    308.68 o 
   7   5  15      472.23      223.72    466.90 o 
   8   5  15      466.41      977.21    481.74 o 
   9   5  15     1820.91     2694.94    564.91 o 
  10   5  15       67.83      543.46    819.11 o 
 -16   6  15      680.17      565.08    415.44 o 
 -15   6  15        2.47      277.59    244.40 o 
 -14   6  15        2.20        6.98    386.86 o 
 -13   6  15      411.21     1096.92    451.93 o 
 -12   6  15      396.14     -142.01    295.24 o 
 -11   6  15       32.88      407.21    397.41 o 
 -10   6  15      274.27      427.82    305.09 o 
  -9   6  15      154.61      229.74    293.87 o 
  -8   6  15     3244.83     3646.08    357.09 o 
  -7   6  15     3402.17     3592.13    594.81 o 
  -6   6  15     9381.66     9500.87    382.82 o 
  -5   6  15     2367.46     1934.54    295.07 o 
  -4   6  15     4871.27     4747.09    258.93 o 
  -3   6  15     2579.06     3018.78    213.43 o 
  -2   6  15       88.02      237.10    184.43 o 
  -1   6  15     1574.25     1858.87    232.02 o 
   0   6  15       32.09     -371.30    247.53 o 
   1   6  15      118.74      142.13    255.91 o 
   2   6  15      359.69      189.63    265.24 o 
   3   6  15      127.82      406.25    289.17 o 
   4   6  15       60.48      384.67    348.20 o 
   5   6  15     2668.47     2568.92    508.81 o 
   6   6  15     4048.46     4341.99   1300.16 o 
   7   6  15       84.81      185.00    694.84 o 
   8   6  15     1703.24     1470.14    527.65 o 
   9   6  15      120.20     -299.32    713.55 o 
 -16   7  15      833.43     1294.59    466.44 o 
 -15   7  15     2560.98     2965.69    608.67 o 
 -14   7  15     1908.69     2271.48    682.16 o 
 -13   7  15     2652.28     3172.51    460.83 o 
 -12   7  15       50.08     -204.71    364.77 o 
 -11   7  15     1908.64     1797.14    430.88 o 
 -10   7  15        0.82     -528.20    352.13 o 
  -9   7  15      276.41     -449.08    299.38 o 
  -8   7  15      610.22      822.44    304.02 o 
  -7   7  15      176.63      405.83    289.75 o 
  -6   7  15      530.32      693.75    314.76 o 
  -5   7  15     2769.60     2884.37    330.58 o 
  -4   7  15     1664.94     2266.51    268.90 o 
  -3   7  15     1205.44     1421.78    276.72 o 
  -2   7  15     1018.74     1236.47    280.04 o 
  -1   7  15     1838.32     2043.34    541.66 o 
   0   7  15        3.77     -350.25    300.09 o 
   1   7  15       67.33      135.57    311.92 o 
   2   7  15      535.10      815.03    345.22 o 
   3   7  15     1009.18     1586.40    465.91 o 
   4   7  15      457.37     1165.48    443.28 o 
   5   7  15     7419.97     7362.67   1304.83 o 
   6   7  15      752.31      109.69    470.65 o 
   7   7  15      398.88      347.39    653.42 o 
   8   7  15      372.80      744.02    516.42 o 
   9   7  15       50.52      263.97    928.68 o 
 -15   8  15       67.79      132.58    399.92 o 
 -14   8  15        8.07      162.19    405.18 o 
 -13   8  15        3.54      120.96    390.03 o 
 -12   8  15      353.53      257.36    395.64 o 
 -11   8  15      473.67      509.20    417.61 o 
 -10   8  15      248.05      136.25    435.89 o 
  -9   8  15     2109.65     1904.71    397.62 o 
  -8   8  15       53.19     -167.50    348.96 o 
  -7   8  15     1638.98      819.84    430.05 o 
  -6   8  15      275.67      349.56    332.37 o 
  -5   8  15     6521.22     5883.52    532.32 o 
  -4   8  15      316.69      420.13    369.22 o 
  -3   8  15     1770.37      724.16    537.83 o 
  -2   8  15       80.74      165.49    373.37 o 
  -1   8  15        7.95     -189.66    400.20 o 
   0   8  15      504.05     -170.12    400.71 o 
   1   8  15        0.50      480.11    472.36 o 
   2   8  15      215.70      550.39    426.89 o 
   3   8  15       32.34      850.60    448.74 o 
   4   8  15      430.63      486.03    607.99 o 
   5   8  15        1.72      623.69   1278.78 o 
   6   8  15      499.38      588.97    484.86 o 
   7   8  15     2466.64     2304.08    553.85 o 
   8   8  15       97.47      634.77    517.12 o 
 -13   9  15     1231.48     1072.62    425.29 o 
 -12   9  15       19.41      102.01    458.47 o 
 -11   9  15     2054.26     1293.87    414.43 o 
 -10   9  15       86.81      171.60    367.71 o 
  -9   9  15     3112.42     2530.84    423.90 o 
  -8   9  15     1194.25      785.98    417.16 o 
  -7   9  15       29.83       38.88    581.93 o 
  -6   9  15      704.38     1065.73    415.91 o 
  -5   9  15       84.37      396.81    382.69 o 
  -4   9  15        7.73     -410.09    372.43 o 
  -3   9  15      564.97      -42.01    467.01 o 
  -2   9  15      565.65      374.36    378.98 o 
  -1   9  15     2921.86     3068.67    579.26 o 
   0   9  15       97.15      235.28    399.88 o 
   1   9  15     1995.31     2504.50    529.82 o 
   2   9  15      704.31      893.65    440.43 o 
   3   9  15     1781.07     1750.89    481.89 o 
   4   9  15     1608.20     1117.15    475.62 o 
   5   9  15      637.98      671.18    554.54 o 
   6   9  15      284.23     -175.13    581.26 o 
   7   9  15      324.14      636.45    513.99 o 
 -12  10  15        6.29      355.61    651.41 o 
 -11  10  15      671.83      132.11   1094.38 o 
 -10  10  15     1094.35      913.87    551.86 o 
  -9  10  15     1271.33     1313.51   1199.27 o 
  -8  10  15      794.30     1036.58    427.72 o 
  -7  10  15     2709.45     3036.23    472.88 o 
  -6  10  15     2614.49     2039.78    446.56 o 
  -5  10  15      500.58      161.85    418.91 o 
  -4  10  15      668.77      204.90    375.39 o 
  -3  10  15        1.57      208.60    369.06 o 
  -2  10  15      384.15      743.62    388.90 o 
  -1  10  15      762.77      393.91    396.73 o 
   0  10  15      105.49      555.25    425.97 o 
   1  10  15       47.10      725.61    435.56 o 
   2  10  15      553.23     1180.90    468.37 o 
   3  10  15       32.85     -380.46    431.93 o 
   4  10  15      143.52      361.45    461.74 o 
   5  10  15       19.07     -672.67    448.44 o 
 -10  11  15     2949.22     1955.80    503.57 o 
  -9  11  15      462.68      553.51    446.24 o 
  -8  11  15     1346.68     1082.28    442.80 o 
  -7  11  15       36.30       99.23    402.60 o 
  -6  11  15       85.51      225.60    387.20 o 
  -5  11  15       46.39     -217.30    364.43 o 
  -4  11  15      497.36     1229.02    386.41 o 
  -3  11  15       15.82     -246.63    365.59 o 
  -2  11  15     1672.51     1562.51    408.36 o 
  -1  11  15     1515.46     1300.02    497.08 o 
   0  11  15     1830.25     1729.90    470.30 o 
   1  11  15     1082.55     1105.00    460.67 o 
   2  11  15      789.82      795.07    471.28 o 
   3  11  15      437.45     1251.77    503.98 o 
  -7  12  15      423.52      920.04    499.08 o 
  -6  12  15     1938.15     1778.64    755.64 o 
  -5  12  15        9.24      208.02    553.20 o 
  -4  12  15     3160.06     3215.67    998.84 o 
  -3  12  15        4.94      171.20    371.85 o 
  -2  12  15     1700.62     2103.05    460.72 o 
  -1  12  15        2.75     -237.01    892.60 o 
   0  12  15     1741.93     1794.10   1248.71 o 
 -18   0  16     2603.83     3304.51    843.16 o 
 -16   0  16     2297.02     2597.64    840.49 o 
 -14   0  16     3738.29     3519.14    530.51 o 
 -12   0  16      905.17      813.07    519.80 o 
 -10   0  16      149.03      608.49    394.18 o 
  -8   0  16      442.20      628.05    287.64 o 
  -6   0  16     6662.22     6060.18    347.60 o 
  -4   0  16     1902.93     1708.50    262.30 o 
  -2   0  16    12035.53    12146.56    426.10 o 
   0   0  16    11100.75    11448.36    405.38 o 
   2   0  16     4360.39     4164.86    449.33 o 
   4   0  16      115.49      808.20    281.03 o 
   6   0  16      118.61      153.28    415.68 o 
   8   0  16     1538.12     1109.32    495.53 o 
  10   0  16      710.34     -718.89    709.54 o 
 -18   1  16      562.59     1120.49    573.19 o 
 -17   1  16       96.74      468.19    523.20 o 
 -16   1  16      521.06     1039.98    417.95 o 
 -15   1  16      161.89       88.50    403.38 o 
 -14   1  16     1840.04     1801.63    408.03 o 
 -13   1  16     1653.13     1794.96    326.73 o 
 -12   1  16     5438.90     5434.47    402.03 o 
 -11   1  16     1122.89     1491.71    302.20 o 
 -10   1  16     4094.52     4383.03    407.44 o 
  -9   1  16      375.41      342.99    226.47 o 
  -8   1  16     3055.74     3139.78    226.73 o 
  -7   1  16      322.81      112.68    199.95 o 
  -6   1  16     2368.04     2591.51    213.85 o 
  -5   1  16       82.89     -112.40    168.97 o 
  -4   1  16     1230.51     1228.17    198.48 o 
  -3   1  16     2411.91     2503.81    192.20 o 
  -2   1  16      652.92      526.20    166.05 o 
  -1   1  16     2092.00     2142.43    187.48 o 
   0   1  16      401.98      649.25    152.32 o 
   1   1  16      255.90      -10.70    157.90 o 
   2   1  16     1226.41     1182.59    186.21 o 
   3   1  16      631.52      824.82    181.10 o 
   4   1  16     4760.12     4954.25    311.39 o 
   5   1  16     1217.28     1483.67    387.00 o 
   6   1  16     3417.08     4128.82    445.72 o 
   7   1  16     1311.14      681.58    333.33 o 
   8   1  16     4824.87     5199.37    506.84 o 
   9   1  16        1.35     -142.82    395.22 o 
  10   1  16      461.96      214.47    603.31 o 
 -18   2  16      713.40      893.16    481.69 o 
 -17   2  16      403.22      435.35    355.04 o 
 -16   2  16     1634.11     1984.43    383.77 o 
 -15   2  16      219.59       26.60    324.97 o 
 -14   2  16     1205.33     1484.78    379.88 o 
 -13   2  16       87.12     -161.18    288.34 o 
 -12   2  16      837.13      555.63    300.30 o 
 -11   2  16       24.79      257.29    221.33 o 
 -10   2  16      262.95       16.15    203.09 o 
  -9   2  16       15.41      418.41    197.21 o 
  -8   2  16     5117.38     4988.63    285.23 o 
  -7   2  16      294.50      186.26    176.20 o 
  -6   2  16     6820.16     6991.80    264.48 o 
  -5   2  16     1104.37     1203.81    175.60 o 
  -4   2  16     2701.81     2820.67    232.76 o 
  -3   2  16     3250.69     3330.59    205.93 o 
  -2   2  16     4320.34     4193.76    223.57 o 
  -1   2  16     3264.38     3450.40    215.95 o 
   0   2  16      767.77      631.39    180.62 o 
   1   2  16     2050.60     2076.85    191.76 o 
   2   2  16      207.42      109.15    152.59 o 
   3   2  16     1347.69     1527.53    208.66 o 
   4   2  16      261.87      239.78    257.87 o 
   5   2  16       56.86      -40.16    285.85 o 
   6   2  16       24.60      -99.65    385.74 o 
   7   2  16        2.39      437.62    379.06 o 
   8   2  16       50.77      188.20    602.14 o 
   9   2  16      764.52     1281.26    422.67 o 
  10   2  16      585.49       77.98    497.74 o 
 -17   3  16       22.08     -486.39    350.30 o 
 -16   3  16      306.76      456.10    356.33 o 
 -15   3  16        8.29        8.61    322.09 o 
 -14   3  16      337.44      269.43    331.89 o 
 -13   3  16     3440.91     3983.34    464.21 o 
 -12   3  16     1117.36     1239.56    278.09 o 
 -11   3  16     8972.12     8332.46    361.03 o 
 -10   3  16      549.90      746.93    223.38 o 
  -9   3  16     4472.40     4393.74    278.69 o 
  -8   3  16     1610.05     1764.28    216.39 o 
  -7   3  16     3777.56     4011.45    301.99 o 
  -6   3  16       89.56       22.92    163.21 o 
  -5   3  16      184.87      138.39    166.97 o 
  -4   3  16       20.68      230.60    163.86 o 
  -3   3  16       46.89      122.91    165.13 o 
  -2   3  16      726.44      650.65    173.13 o 
  -1   3  16     3147.71     3246.56    215.13 o 
   0   3  16      940.84      897.04    184.06 o 
   1   3  16      667.76      596.14    183.89 o 
   2   3  16     3762.40     4009.74    257.35 o 
   3   3  16      912.63      605.33    303.72 o 
   4   3  16      454.59      589.41    292.22 o 
   5   3  16      192.99      725.11    375.30 o 
   6   3  16      214.93      632.45    384.69 o 
   7   3  16      162.67      156.93    354.79 o 
   8   3  16      181.32      672.32    401.02 o 
   9   3  16     1889.04     1412.77    435.38 o 
  10   3  16        4.04      207.09    524.18 o 
 -17   4  16     2489.14     2797.84    479.63 o 
 -16   4  16      175.39      211.02    351.37 o 
 -15   4  16      778.11      663.60    282.99 o 
 -14   4  16        3.12     -384.27    256.18 o 
 -13   4  16      871.00      880.13    276.95 o 
 -12   4  16       18.73     -231.26    412.50 o 
 -11   4  16      388.37      594.01    248.46 o 
 -10   4  16      517.86      460.40    238.22 o 
  -9   4  16     1041.22      974.15    211.59 o 
  -8   4  16      249.69      237.42    193.50 o 
  -7   4  16      513.05      505.95    176.85 o 
  -6   4  16      342.52      130.82    109.57 o 
  -5   4  16     1015.96      645.12    194.57 o 
  -4   4  16      330.54       84.35    129.43 o 
  -3   4  16      424.93      212.40    122.61 o 
  -2   4  16        5.87      -54.96    121.56 o 
  -1   4  16     4665.15     4677.93    252.32 o 
   0   4  16      163.79      -10.15    124.06 o 
   1   4  16     7524.99     7990.60    369.11 o 
   2   4  16      514.26      402.54    170.95 o 
   3   4  16     1330.09     1052.75    361.45 o 
   4   4  16        1.98      -37.91    219.96 o 
   5   4  16       81.22      467.00    371.55 o 
   6   4  16      288.47      413.11    373.51 o 
   7   4  16      221.91      266.59    373.87 o 
   8   4  16     1195.41      444.30    402.51 o 
   9   4  16     1732.19     1352.32   2042.43 o 
  10   4  16      221.48      572.36    529.37 o 
 -17   5  16        5.33      845.13    438.25 o 
 -16   5  16       29.89       74.00    300.49 o 
 -15   5  16      985.12      727.48    294.77 o 
 -14   5  16      286.24      548.52    259.44 o 
 -13   5  16     1977.34     2504.60    281.98 o 
 -12   5  16       23.96      -72.68    229.47 o 
 -11   5  16     2270.79     2383.34    261.94 o 
 -10   5  16        1.47     -314.35    209.56 o 
  -9   5  16     6477.53     6435.20    319.07 o 
  -8   5  16        8.23       25.03    287.56 o 
  -7   5  16     3764.29     3864.71    300.56 o 
  -6   5  16        6.32       89.97    221.45 o 
  -5   5  16      258.27       92.97    193.83 o 
  -4   5  16      771.07     1044.28    241.70 o 
  -3   5  16       50.77      -87.68    166.15 o 
  -2   5  16     2850.13     2503.22    220.20 o 
  -1   5  16        2.18     -273.84    182.56 o 
   0   5  16       64.05     -119.52    222.11 o 
   1   5  16      442.97      466.03    275.23 o 
   2   5  16      312.44      298.52    286.38 o 
   3   5  16    10441.52     9942.68    615.99 o 
   4   5  16       27.24       91.08    360.60 o 
   5   5  16     3126.54     3294.13    440.54 o 
   6   5  16       14.73     -159.60    370.74 o 
   7   5  16      521.32      765.39    496.90 o 
   8   5  16       81.63     -411.36    471.46 o 
   9   5  16      249.89      947.25    530.37 o 
 -16   6  16      648.20      541.24    451.45 o 
 -15   6  16     1288.95     1126.02    640.83 o 
 -14   6  16     2039.66     2172.54    453.49 o 
 -13   6  16      509.43      841.31    454.36 o 
 -12   6  16     2300.56     2646.57    653.96 o 
 -11   6  16        0.36      -34.44    305.86 o 
 -10   6  16      461.86      484.32    428.94 o 
  -9   6  16       57.55      277.16    304.97 o 
  -8   6  16      455.98      812.89    391.33 o 
  -7   6  16     1077.27      780.92    309.43 o 
  -6   6  16     2876.11     3095.34    559.32 o 
  -5   6  16     5280.69     5552.54    341.58 o 
  -4   6  16     2055.27     2249.76    280.89 o 
  -3   6  16      866.23     1385.67    272.86 o 
  -2   6  16       89.63      224.44    235.71 o 
  -1   6  16      842.87     1239.58    334.43 o 
   0   6  16      367.75      511.15    330.96 o 
   1   6  16     1084.44     1012.59    350.73 o 
   2   6  16      865.06      972.72    516.20 o 
   3   6  16     3120.68     2678.25    410.81 o 
   4   6  16       39.45      348.08    355.53 o 
   5   6  16      115.60     -729.15    531.15 o 
   6   6  16      468.43       -3.52    453.68 o 
   7   6  16     2493.97     1180.46    500.11 o 
   8   6  16       57.69      197.48    509.70 o 
   9   6  16      509.90     1644.91    800.40 o 
 -15   7  16      420.31      171.18    440.90 o 
 -14   7  16     1209.10      765.31    420.07 o 
 -13   7  16      457.23       59.90    384.21 o 
 -12   7  16     1201.86     1292.60    399.87 o 
 -11   7  16      223.85       -9.84    386.91 o 
 -10   7  16      597.19      549.19    378.02 o 
  -9   7  16       71.66      349.94    370.00 o 
  -8   7  16     2361.80     1978.62    335.59 o 
  -7   7  16     2175.60     2339.73    333.04 o 
  -6   7  16      111.28      153.33    303.69 o 
  -5   7  16       23.16     -213.81    422.58 o 
  -4   7  16     2650.29     2541.56    328.99 o 
  -3   7  16        1.88     -130.59    394.72 o 
  -2   7  16     3297.45     3029.98    421.90 o 
  -1   7  16       10.27      142.14    309.10 o 
   0   7  16       51.62       94.34    321.13 o 
   1   7  16       18.71       26.65    407.44 o 
   2   7  16      845.14      929.03    444.58 o 
   3   7  16      724.93      832.82    440.30 o 
   4   7  16     8055.91     7561.12    960.08 o 
   5   7  16     1444.67     1463.08    510.79 o 
   6   7  16     3286.18     2768.29    554.90 o 
   7   7  16     1215.08      -25.11    481.89 o 
   8   7  16      769.98      502.87    875.90 o 
 -14   8  16      881.72       97.79    406.63 o 
 -13   8  16      226.72      861.91    502.66 o 
 -12   8  16     1210.89     1407.51    425.41 o 
 -11   8  16        0.94     -211.52    537.72 o 
 -10   8  16      155.88      683.88    392.62 o 
  -9   8  16        9.23       71.53    364.39 o 
  -8   8  16     1099.51     1008.16    375.03 o 
  -7   8  16      465.53     -143.70    339.34 o 
  -6   8  16     2870.80     3407.37    479.67 o 
  -5   8  16      853.82     1030.53    769.00 o 
  -4   8  16     4403.91     4238.16    505.35 o 
  -3   8  16      994.30      830.34    377.25 o 
  -2   8  16     1114.15     1972.00    456.99 o 
  -1   8  16      355.04     -373.25    527.81 o 
   0   8  16     1382.32     1487.03    460.24 o 
   1   8  16      522.66      662.05   1036.25 o 
   2   8  16     1038.21      745.81    571.91 o 
   3   8  16      637.63     -218.85    549.19 o 
   4   8  16      163.15       24.99    609.32 o 
   5   8  16      682.73      168.91    539.84 o 
   6   8  16       27.08      215.21    631.37 o 
   7   8  16      353.75      139.92    477.30 o 
 -13   9  16      167.90      428.20    430.67 o 
 -12   9  16     1996.42     1891.03    450.76 o 
 -11   9  16      256.88        2.08    393.09 o 
 -10   9  16     3425.12     3716.02    545.49 o 
  -9   9  16     2932.46     2723.45    490.75 o 
  -8   9  16     3403.80     3270.45    501.83 o 
  -7   9  16      495.49      749.04    418.54 o 
  -6   9  16     1418.55     2304.42    545.85 o 
  -5   9  16      109.60      129.75    406.85 o 
  -4   9  16       85.84      -89.70    432.94 o 
  -3   9  16     1446.66     1781.63    430.27 o 
  -2   9  16      336.31      325.36    426.93 o 
  -1   9  16     1039.73      586.21    405.35 o 
   0   9  16     2273.20     2156.13    477.01 o 
   1   9  16       34.17     -243.22    467.68 o 
   2   9  16     1160.11     1189.69    441.39 o 
   3   9  16      211.38      146.33    472.02 o 
   4   9  16      912.50      501.52    482.43 o 
   5   9  16       24.20     -540.29    606.65 o 
   6   9  16      881.07      521.78    518.86 o 
 -11  10  16       12.87     -392.10    465.14 o 
 -10  10  16       14.74      447.89    825.79 o 
  -9  10  16       58.31       89.22    422.69 o 
  -8  10  16      102.39     -155.48    465.68 o 
  -7  10  16      331.15     -125.72    402.00 o 
  -6  10  16      206.10     -242.97    730.92 o 
  -5  10  16     1008.34      344.63    569.24 o 
  -4  10  16      124.79     -552.83    368.55 o 
  -3  10  16     1351.91     2552.75    458.33 o 
  -2  10  16     2192.69     2484.91    446.59 o 
  -1  10  16     1039.34     1172.48    449.76 o 
   0  10  16     4062.85     4487.67    691.50 o 
   1  10  16     1044.96     1514.80    474.88 o 
   2  10  16     1171.81      603.60    479.95 o 
   3  10  16      389.72      459.66    491.23 o 
   4  10  16        0.69      420.96    600.64 o 
  -9  11  16     3678.46     3060.67    528.13 o 
  -8  11  16      377.04     1274.38    471.50 o 
  -7  11  16      184.41     -602.09    401.39 o 
  -6  11  16        9.60      -11.63    409.98 o 
  -5  11  16        2.46      132.93    404.52 o 
  -4  11  16        0.03       19.10    381.53 o 
  -3  11  16        2.35      141.49    528.48 o 
  -2  11  16      365.77      361.27    395.14 o 
  -1  11  16       40.39      118.16    444.94 o 
   0  11  16      688.21     1514.56    480.34 o 
   1  11  16      994.94      854.23    478.04 o 
   2  11  16       78.69     -183.40    473.77 o 
  -4  12  16       70.02       80.26    393.24 o 
 -17   0  17     1561.65     1154.51    816.44 o 
 -15   0  17     4490.24     4594.16   1970.95 o 
 -13   0  17     3298.20     3817.97    545.26 o 
 -11   0  17      474.70      880.23    579.93 o 
  -9   0  17       69.35      371.16    309.86 o 
  -7   0  17     1546.37     1412.89    314.70 o 
  -5   0  17     4537.16     4855.05    380.51 o 
  -3   0  17     2698.95     2804.18    293.31 o 
  -1   0  17      113.54       81.06    216.28 o 
   1   0  17        6.75       71.47    251.73 o 
   3   0  17       90.57      327.52    299.21 o 
   5   0  17     2605.65     2348.86    496.82 o 
   7   0  17     1605.84     1580.68    524.69 o 
   9   0  17      650.07      485.05    669.45 o 
 -17   1  17       99.14      241.26    528.54 o 
 -16   1  17      289.73      313.09    468.24 o 
 -15   1  17       96.38      490.58    653.80 o 
 -14   1  17      620.64      795.25    380.25 o 
 -13   1  17      755.35     1002.14    324.97 o 
 -12   1  17     1091.85      869.26    308.28 o 
 -11   1  17     1087.00      919.89    257.41 o 
 -10   1  17      121.12      154.35    239.68 o 
  -9   1  17     2757.49     2851.32    254.80 o 
  -8   1  17      296.21      259.24    206.59 o 
  -7   1  17       23.52       64.01    217.36 o 
  -6   1  17      856.70      790.47    185.48 o 
  -5   1  17     6870.03     6748.58    266.44 o 
  -4   1  17     1938.49     1730.47    196.56 o 
  -3   1  17     2226.58     2218.67    201.63 o 
  -2   1  17      371.53      588.40    175.70 o 
  -1   1  17      293.64      211.41    164.77 o 
   0   1  17      531.72      503.91    171.30 o 
   1   1  17        1.12      177.46    181.81 o 
   2   1  17      423.12       85.23    207.80 o 
   3   1  17     1688.62     2277.17    241.24 o 
   4   1  17      712.17      388.63    240.19 o 
   5   1  17     3358.65     3475.90    756.92 o 
   6   1  17      603.55      510.14    327.74 o 
   7   1  17     3404.31     3429.24    468.47 o 
   8   1  17      380.24     -117.48    616.70 o 
   9   1  17     1194.28     1767.66    577.61 o 
  10   1  17      272.12     -138.73    539.05 o 
 -17   2  17     1288.77     1954.81    414.26 o 
 -16   2  17      672.68      742.31    357.61 o 
 -15   2  17     3176.68     3390.59    664.82 o 
 -14   2  17      241.08      407.45    332.47 o 
 -13   2  17      376.39      435.44    336.68 o 
 -12   2  17      931.50     1022.82    244.10 o 
 -11   2  17      957.07      816.00    242.11 o 
 -10   2  17      721.46       81.98    224.30 o 
  -9   2  17      853.70     1051.39    216.20 o 
  -8   2  17      147.77      303.62    185.58 o 
  -7   2  17      162.68       88.62    180.27 o 
  -6   2  17     2060.71     1872.38    203.18 o 
  -5   2  17      349.63      239.26    170.44 o 
  -4   2  17        8.80      204.02    172.27 o 
  -3   2  17     2665.25     2605.86    208.65 o 
  -2   2  17     2929.38     2938.43    219.69 o 
  -1   2  17     6063.43     5808.29    259.73 o 
   0   2  17     2012.92     2282.29    217.36 o 
   1   2  17     2949.48     3007.54    213.19 o 
   2   2  17     1395.94     1658.69    214.91 o 
   3   2  17        4.51      323.18    235.95 o 
   4   2  17      667.53      746.30    269.27 o 
   5   2  17      488.79      375.13    375.06 o 
   6   2  17      101.95      229.91    361.66 o 
   7   2  17       87.44      -41.19    519.62 o 
   8   2  17       73.24      -81.65    401.07 o 
   9   2  17       67.33      126.50    416.51 o 
 -17   3  17      117.20      209.83    373.22 o 
 -16   3  17       90.59     -494.31    329.54 o 
 -15   3  17       42.36      116.38    348.13 o 
 -14   3  17      180.52      130.75    269.14 o 
 -13   3  17        0.22     -166.95    266.13 o 
 -12   3  17     2728.97     3015.99    316.07 o 
 -11   3  17     1309.76     1152.07    276.23 o 
 -10   3  17     2846.85     2937.22    311.14 o 
  -9   3  17     3134.13     3023.10    260.71 o 
  -8   3  17     1691.06     1311.38    213.45 o 
  -7   3  17     1338.68     1541.74    194.16 o 
  -6   3  17     1410.16     1293.94    190.38 o 
  -5   3  17      145.96      105.07    172.81 o 
  -4   3  17     5254.72     4890.97    262.70 o 
  -3   3  17      118.68      168.35    178.76 o 
  -2   3  17      504.76      426.26    185.17 o 
  -1   3  17      304.84      123.75    182.55 o 
   0   3  17     1353.74     1393.34    201.04 o 
   1   3  17     3756.36     3790.88    267.46 o 
   2   3  17      123.09     -102.67    235.94 o 
   3   3  17     1680.81     1957.27    445.82 o 
   4   3  17      140.44       51.66    364.66 o 
   5   3  17      311.65      290.85    380.07 o 
   6   3  17      131.51     -294.17    376.42 o 
   7   3  17      120.63     -355.66    382.27 o 
   8   3  17     1088.11     1641.71    993.24 o 
   9   3  17      529.36     1357.88    451.25 o 
 -17   4  17       10.62      403.70    406.37 o 
 -16   4  17     1308.84      760.54    324.90 o 
 -15   4  17        7.57     -267.42    397.98 o 
 -14   4  17     3907.75     4456.14    357.13 o 
 -13   4  17        7.65     -359.34    259.92 o 
 -12   4  17      560.71      695.65    260.06 o 
 -11   4  17       10.15       72.69    252.48 o 
 -10   4  17     2145.73     2657.18    294.97 o 
  -9   4  17      311.26      383.33    234.84 o 
  -8   4  17      154.28      230.19    201.21 o 
  -7   4  17     1375.81     1008.36    209.52 o 
  -6   4  17      402.28      538.56    248.88 o 
  -5   4  17        0.22      202.15    198.09 o 
  -4   4  17     1774.45     1708.17    203.06 o 
  -3   4  17      197.60      129.40    160.88 o 
  -2   4  17     4372.90     4436.91    248.86 o 
  -1   4  17      250.46      287.28    185.43 o 
   0   4  17     9822.99     9530.69    353.92 o 
   1   4  17     1822.37     1964.70    311.67 o 
   2   4  17     7400.46     7955.64    526.65 o 
   3   4  17     1406.75     2190.94    423.50 o 
   4   4  17       50.00     -318.08    536.69 o 
   5   4  17      119.17     -543.38    362.25 o 
   6   4  17        3.04     -353.13    354.34 o 
   7   4  17      130.16      170.90    393.12 o 
   8   4  17      382.08      184.60    493.98 o 
   9   4  17      785.87      288.79    531.26 o 
 -16   5  17        1.64     -106.27    299.31 o 
 -15   5  17      136.84     -140.53    283.88 o 
 -14   5  17      544.14      183.24    276.26 o 
 -13   5  17      134.67      191.64    248.92 o 
 -12   5  17     1506.49     1196.62    251.77 o 
 -11   5  17        2.95     -348.86    232.58 o 
 -10   5  17     4464.46     4311.33    291.94 o 
  -9   5  17      558.41      120.05    301.36 o 
  -8   5  17     1107.01     1394.46    324.38 o 
  -7   5  17     2656.26     2813.45    354.69 o 
  -6   5  17     2132.78     2827.72    344.65 o 
  -5   5  17      625.12      907.30    260.99 o 
  -4   5  17     1484.35     1640.26    278.16 o 
  -3   5  17     3326.07     3055.83    261.21 o 
  -2   5  17     1669.10     2096.35    245.97 o 
  -1   5  17      840.96      812.93    251.61 o 
   0   5  17     1528.69     1468.52    301.03 o 
   1   5  17     1062.33      640.97    373.32 o 
   2   5  17      170.27      718.98    367.39 o 
   3   5  17      412.01      359.99    350.75 o 
   4   5  17     4481.71     4611.35    740.46 o 
   5   5  17      126.05       18.61    358.96 o 
   6   5  17     2907.90     2415.19    740.94 o 
   7   5  17       12.36     -324.78    568.57 o 
   8   5  17     1592.30     1685.19    555.34 o 
 -15   6  17     2417.17     3026.83    695.16 o 
 -14   6  17     1524.11     2057.53    446.37 o 
 -13   6  17     2561.25     1823.45    436.08 o 
 -12   6  17      979.25      769.55    395.30 o 
 -11   6  17      297.77      287.39    323.72 o 
 -10   6  17     1105.26     1242.09    430.10 o 
  -9   6  17      471.23      719.31    321.57 o 
  -8   6  17       15.75       44.82    295.25 o 
  -7   6  17      390.01     -253.99    477.93 o 
  -6   6  17     1425.41     1072.68    323.34 o 
  -5   6  17      325.94      -10.70    301.45 o 
  -4   6  17      959.70     1487.69    320.44 o 
  -3   6  17       15.85     -297.58    282.94 o 
  -2   6  17      990.48     1015.57    293.99 o 
  -1   6  17       30.63      -69.88    322.98 o 
   0   6  17      638.69      820.62    346.29 o 
   1   6  17     1839.23     2331.16    407.73 o 
   2   6  17     1071.58     1201.34    376.76 o 
   3   6  17     2078.80     2492.86    410.88 o 
   4   6  17     4617.77     3901.66    573.77 o 
   5   6  17      218.19     -257.46    429.71 o 
   6   6  17       10.31       14.78    486.10 o 
   7   6  17      153.77      709.74    484.22 o 
   8   6  17        1.52      -20.25    493.49 o 
 -15   7  17       71.19     -381.96    398.72 o 
 -14   7  17       21.69     -411.54    389.10 o 
 -13   7  17        4.22     -574.20    382.80 o 
 -12   7  17       47.45      341.40    388.78 o 
 -11   7  17      434.79      458.25    478.12 o 
 -10   7  17        1.01      261.23    379.29 o 
  -9   7  17     1712.98     1946.59    400.79 o 
  -8   7  17     1130.91     1396.16    395.88 o 
  -7   7  17     4540.42     4703.55    470.91 o 
  -6   7  17     3786.08     3074.73    400.41 o 
  -5   7  17     2601.65     2380.17    346.10 o 
  -4   7  17     1537.18      891.23    518.82 o 
  -3   7  17     2759.62     3030.89    390.60 o 
  -2   7  17        6.03      402.60    334.52 o 
  -1   7  17      178.29      -74.63    592.62 o 
   0   7  17        9.91       13.59   1133.13 o 
   1   7  17      242.75      700.28    443.41 o 
   2   7  17      190.22      501.55    497.08 o 
   3   7  17      910.60      969.76    474.28 o 
   4   7  17      439.71     1757.64    511.74 o 
   5   7  17     2288.97     1617.04    536.47 o 
   6   7  17     1640.42     1574.43    551.52 o 
   7   7  17      735.33     1830.51    555.47 o 
 -14   8  17      147.45      179.48    737.52 o 
 -13   8  17     2147.90     1748.35    446.87 o 
 -12   8  17       55.52      -52.65    397.30 o 
 -11   8  17     1266.77     1467.81    433.27 o 
 -10   8  17      113.98      391.38    379.29 o 
  -9   8  17      258.06     -526.79    351.19 o 
  -8   8  17      158.78      206.38    370.45 o 
  -7   8  17       11.96      144.19    352.92 o 
  -6   8  17       29.36      -56.72    472.60 o 
  -5   8  17      210.29      713.91    407.71 o 
  -4   8  17       89.79     -418.97    628.03 o 
  -3   8  17     2379.43     4009.07    744.28 o 
  -2   8  17        1.66      432.46    442.96 o 
  -1   8  17     2853.64     3578.56    486.90 o 
   0   8  17       71.43      487.29    539.84 o 
   1   8  17     3062.05     2434.39    506.62 o 
   2   8  17      259.59      839.34    551.20 o 
   3   8  17     2943.29     3745.31    563.65 o 
   4   8  17       10.81     -184.43    471.26 o 
   5   8  17      523.61       16.84    477.88 o 
   6   8  17        1.42      619.73    518.75 o 
 -12   9  17      331.30      323.04    591.56 o 
 -11   9  17     2728.74     3579.12    486.10 o 
 -10   9  17      338.29     1370.01    510.63 o 
  -9   9  17     3636.65     4503.73    485.88 o 
  -8   9  17      146.80      -19.82    372.36 o 
  -7   9  17     1967.80     1254.26    464.82 o 
  -6   9  17        8.14      529.44    423.16 o 
  -5   9  17     1018.51     1082.13    430.85 o 
  -4   9  17        4.74     -283.02    384.50 o 
  -3   9  17     1387.47     1800.23    446.26 o 
  -2   9  17       24.64      720.88    395.52 o 
  -1   9  17      807.37      151.65    418.15 o 
   0   9  17        8.28      513.67    571.91 o 
   1   9  17      188.04      -74.00    549.19 o 
   2   9  17       89.88      277.94    602.64 o 
   3   9  17      448.21      115.33    481.16 o 
   4   9  17      142.34      640.29    481.78 o 
 -10  10  17       27.90     -644.43    429.62 o 
  -9  10  17      513.14     1100.76    537.83 o 
  -8  10  17      108.50     -506.20    415.63 o 
  -7  10  17        6.41      193.03    558.55 o 
  -6  10  17      151.55     -445.11    420.07 o 
  -5  10  17      273.42     -144.55    405.18 o 
  -4  10  17      374.45     -579.74    386.49 o 
  -3  10  17     1581.53     1832.16    450.03 o 
  -2  10  17     1136.23      978.77    437.12 o 
  -1  10  17     6213.07     6363.48    619.04 o 
   0  10  17      909.25      562.58    474.25 o 
   1  10  17     2119.07     2368.54    526.98 o 
   2  10  17     1517.61     1028.72    512.18 o 
   3  10  17      719.19      659.32    521.42 o 
  -8  11  17     2756.34     2713.35    530.72 o 
  -7  11  17      151.22      877.49    456.83 o 
  -6  11  17      561.60      968.40    463.06 o 
  -5  11  17      238.07      412.23    424.00 o 
  -4  11  17      752.25     1146.68    445.30 o 
  -3  11  17      204.12      -45.21    409.34 o 
  -2  11  17       99.08      -19.77    426.41 o 
  -1  11  17       10.65     -612.79    491.73 o 
   0  11  17       62.09     -149.13    509.77 o 
 -16   0  18      846.45      574.58    740.27 o 
 -14   0  18     3350.35     3467.74    790.38 o 
 -12   0  18      273.75      -92.09    421.39 o 
 -10   0  18        3.74       52.76    312.10 o 
  -8   0  18      932.10      690.43    329.64 o 
  -6   0  18     1150.82      793.59    427.74 o 
  -4   0  18     2150.87     2521.93    347.11 o 
  -2   0  18       24.32     -211.53    312.25 o 
   0   0  18       13.59      248.56    315.08 o 
   2   0  18      555.83      468.07    312.03 o 
   4   0  18     3266.81     4187.90    791.05 o 
   6   0  18     5387.70     6321.57    664.71 o 
   8   0  18        1.27     -243.19    701.52 o 
 -17   1  18       98.06     -299.65    541.18 o 
 -16   1  18      806.36      -27.81    517.91 o 
 -15   1  18      474.93       91.74    433.17 o 
 -14   1  18       93.49      -45.06    371.95 o 
 -13   1  18        8.98      611.01    376.49 o 
 -12   1  18      350.70      435.79    261.34 o 
 -11   1  18      315.20      586.10    262.34 o 
 -10   1  18       18.85     -323.53    215.69 o 
  -9   1  18       14.90      133.98    218.00 o 
  -8   1  18     1678.02     1712.01    242.22 o 
  -7   1  18      844.64     1026.13    211.13 o 
  -6   1  18     4092.98     4051.22    256.19 o 
  -5   1  18       68.37      129.00    191.50 o 
  -4   1  18     7816.07     7393.95    299.77 o 
  -3   1  18      742.58      813.68    201.39 o 
  -2   1  18      234.19       94.00    196.85 o 
  -1   1  18        5.33       -8.19    184.09 o 
   0   1  18       44.67      -78.19    192.44 o 
   1   1  18        0.51       13.00    217.27 o 
   2   1  18      329.46      -83.89    219.58 o 
   3   1  18      687.17      603.55    225.79 o 
   4   1  18      571.03      834.68    258.52 o 
   5   1  18      100.09      305.41    368.21 o 
   6   1  18     1002.85      692.35    403.58 o 
   7   1  18     1371.82     1631.30    427.97 o 
   8   1  18     1905.16     1849.57    572.58 o 
   9   1  18      494.35      366.01    546.50 o 
 -17   2  18       59.79      331.80    460.86 o 
 -16   2  18     1442.03     2230.83    413.51 o 
 -15   2  18      202.40     -265.74    351.56 o 
 -14   2  18      117.35      -64.42    341.23 o 
 -13   2  18     1155.40      654.65    288.21 o 
 -12   2  18      643.52      655.54    282.65 o 
 -11   2  18     1901.07     2053.76    350.08 o 
 -10   2  18       89.61      274.96    226.37 o 
  -9   2  18     3494.40     3720.15    261.72 o 
  -8   2  18      578.08      438.48    253.98 o 
  -7   2  18     2630.44     2865.22    223.85 o 
  -6   2  18      615.07      536.42    187.88 o 
  -5   2  18      947.95      702.23    193.56 o 
  -4   2  18     2536.89     2944.41    220.19 o 
  -3   2  18     5242.39     5063.13    248.58 o 
  -2   2  18      265.31      361.11    189.51 o 
  -1   2  18     2500.81     2744.27    226.26 o 
   0   2  18     7657.45     7432.06    335.96 o 
   1   2  18       95.85      329.15    207.54 o 
   2   2  18     2193.48     2213.60    249.00 o 
   3   2  18      203.76      204.01    245.13 o 
   4   2  18      835.20     1178.90    502.43 o 
   5   2  18      695.04      242.65    390.63 o 
   6   2  18      571.97      -25.71    373.46 o 
   7   2  18      100.21     -173.26    364.76 o 
   8   2  18       84.51      410.24    488.18 o 
   9   2  18      115.48     -850.85    567.23 o 
 -17   3  18     1745.07     2334.65    694.64 o 
 -16   3  18       74.84     -326.00    282.57 o 
 -15   3  18       12.94      459.04    294.79 o 
 -14   3  18      284.91      336.96    281.48 o 
 -13   3  18     1742.49     2121.03    314.74 o 
 -12   3  18       81.81      453.10    318.04 o 
 -11   3  18       49.58      129.36    283.66 o 
 -10   3  18      628.63      629.10    261.88 o 
  -9   3  18        1.82      284.47    248.78 o 
  -8   3  18       88.94     -101.64    253.90 o 
  -7   3  18       47.11      230.42    198.53 o 
  -6   3  18      328.34      230.28    194.27 o 
  -5   3  18      940.79     1093.96    205.80 o 
  -4   3  18      241.56      234.68    218.18 o 
  -3   3  18     2279.53     2635.77    260.36 o 
  -2   3  18     3628.56     4006.66    255.13 o 
  -1   3  18     2462.99     2176.23    255.14 o 
   0   3  18      444.08      639.26    231.93 o 
   1   3  18     1272.61     1514.26    279.00 o 
   2   3  18      444.37      220.81    429.52 o 
   3   3  18      294.93     -290.01    390.96 o 
   4   3  18       19.47      -50.73    389.27 o 
   5   3  18      433.67      760.25    445.96 o 
   6   3  18      250.35      648.97    400.30 o 
   7   3  18     2161.59     1615.29    447.92 o 
   8   3  18      661.84     -186.63    413.95 o 
 -16   4  18      266.21      231.30    318.63 o 
 -15   4  18     1116.82     1384.28    307.90 o 
 -14   4  18        7.12      211.42    278.50 o 
 -13   4  18     3652.42     3864.14    449.27 o 
 -12   4  18      424.93      324.35    310.51 o 
 -11   4  18      892.65      833.82    267.29 o 
 -10   4  18     1893.14     1577.80    263.44 o 
  -9   4  18     2986.67     3352.09    354.72 o 
  -8   4  18      225.76      296.67    244.37 o 
  -7   4  18     3104.82     2845.70    273.45 o 
  -6   4  18      184.42      119.18    261.49 o 
  -5   4  18      272.29      353.14    263.63 o 
  -4   4  18      258.40      174.11    247.51 o 
  -3   4  18        9.29      196.17    222.66 o 
  -2   4  18       10.90     -363.55    242.36 o 
  -1   4  18     5669.09     5488.41    367.01 o 
   0   4  18        0.48      -44.30    443.21 o 
   1   4  18     6701.29     7499.67    793.51 o 
   2   4  18     1309.07     1003.80    372.03 o 
   3   4  18     2479.02     2561.95    315.68 o 
   4   4  18      242.76      191.02    362.74 o 
   5   4  18     1426.72     2051.89    503.74 o 
   6   4  18        2.77     -129.56    375.68 o 
   7   4  18      429.58     -199.71    638.05 o 
   8   4  18       66.41      497.08    732.26 o 
 -16   5  18      448.42      232.36    416.32 o 
 -15   5  18      581.46     1214.43    308.13 o 
 -14   5  18      560.66      348.01    284.83 o 
 -13   5  18     1077.54      829.98    311.86 o 
 -12   5  18      103.49      406.42    241.77 o 
 -11   5  18       75.69       39.85    230.04 o 
 -10   5  18        6.70     -171.85    219.30 o 
  -9   5  18     1580.33     1608.21    358.24 o 
  -8   5  18       37.64     -314.11    287.58 o 
  -7   5  18     3282.84     3400.69    366.42 o 
  -6   5  18     2118.88     1799.27    338.08 o 
  -5   5  18     8404.34     8145.78    644.95 o 
  -4   5  18     1267.91     1226.02    312.54 o 
  -3   5  18     3354.32     3409.11    341.37 o 
  -2   5  18      838.86      356.96    251.60 o 
  -1   5  18      242.45       19.26    294.56 o 
   0   5  18       30.22      -97.45    470.52 o 
   1   5  18     1029.80      884.51    405.99 o 
   2   5  18      573.26      473.36    367.10 o 
   3   5  18       10.70       64.80    387.24 o 
   4   5  18       28.73      116.01    387.72 o 
   5   5  18      478.15      481.78    482.20 o 
   6   5  18      172.04      344.17    492.86 o 
   7   5  18     1028.33     1098.93    521.70 o 
 -15   6  18     1856.54     2322.57    499.87 o 
 -14   6  18      323.85      690.38    717.04 o 
 -13   6  18     2029.16     2150.78    973.39 o 
 -12   6  18      723.52      277.40    406.89 o 
 -11   6  18      202.95      791.25    399.46 o 
 -10   6  18      715.03      116.91    319.47 o 
  -9   6  18     1963.82     2259.62    413.50 o 
  -8   6  18      929.74     1238.13    463.27 o 
  -7   6  18      245.36      314.76    319.71 o 
  -6   6  18       64.89      300.40    320.32 o 
  -5   6  18      553.00      760.96    316.68 o 
  -4   6  18      188.54      297.18    305.25 o 
  -3   6  18       33.82      332.17    428.94 o 
  -2   6  18      205.08       50.57    288.86 o 
  -1   6  18      911.60     1053.14    348.79 o 
   0   6  18       49.75     -425.07    344.41 o 
   1   6  18      696.90      828.60    486.95 o 
   2   6  18     1057.26     1288.97    684.82 o 
   3   6  18     3212.29     3847.66    558.26 o 
   4   6  18     2270.82     1837.32    516.71 o 
   5   6  18     3395.47     3744.66    593.46 o 
   6   6  18      466.57     1164.64    532.92 o 
   7   6  18      443.84      150.31    549.86 o 
 -14   7  18      196.69     -492.61    734.99 o 
 -13   7  18        0.07      247.94    582.81 o 
 -12   7  18        0.42      254.99    408.26 o 
 -11   7  18      366.44      144.51    485.93 o 
 -10   7  18      494.60      349.55    378.78 o 
  -9   7  18       20.37     -248.53    357.91 o 
  -8   7  18     1813.23     2557.71    424.06 o 
  -7   7  18     2498.42     2950.40    442.43 o 
  -6   7  18     3235.32     3810.28    454.11 o 
  -5   7  18     1303.69      897.48    382.74 o 
  -4   7  18     2922.11     2274.72    395.43 o 
  -3   7  18     1909.91     1648.17    442.99 o 
  -2   7  18     1243.75     2104.34    451.43 o 
  -1   7  18     1371.96     1630.81    457.71 o 
   0   7  18      576.25     1060.03    467.27 o 
   1   7  18      410.03      445.89    455.28 o 
   2   7  18      154.01      -61.24    453.84 o 
   3   7  18      122.80      822.20    485.32 o 
   4   7  18      178.28      278.70    494.97 o 
   5   7  18      255.82     -500.41    448.98 o 
   6   7  18      910.87      606.12    524.15 o 
 -13   8  18      194.61      479.60    430.98 o 
 -12   8  18     2423.14     2072.04    464.07 o 
 -11   8  18        1.12     -409.35    393.58 o 
 -10   8  18     2291.79     2346.83    671.26 o 
  -9   8  18       12.52       38.84    383.32 o 
  -8   8  18      891.16     1166.82    389.76 o 
  -7   8  18      405.38      518.41    372.13 o 
  -6   8  18      137.33      805.60    395.20 o 
  -5   8  18       60.87     -463.07    421.77 o 
  -4   8  18       13.15      237.58    498.42 o 
  -3   8  18      206.61     -122.51    415.13 o 
  -2   8  18      540.22      830.78    417.95 o 
  -1   8  18        3.27      700.12    579.26 o 
   0   8  18     3485.49     4164.28    559.59 o 
   1   8  18       26.28     -188.49    442.45 o 
   2   8  18     4007.92     4148.15    586.72 o 
   3   8  18       65.54      698.64    488.74 o 
   4   8  18     2001.07     1968.00    562.16 o 
   5   8  18      312.04     -252.55    484.86 o 
 -11   9  18       66.33     -479.32    589.82 o 
 -10   9  18      778.14     1180.24    418.44 o 
  -9   9  18       57.17      299.56    385.33 o 
  -8   9  18     1292.38     1783.55    423.94 o 
  -7   9  18      149.08       54.10    432.88 o 
  -6   9  18     1992.16     1628.79   1058.30 o 
  -5   9  18      271.52      238.49    429.58 o 
  -4   9  18     3186.89     2576.79    490.71 o 
  -3   9  18      129.83     -236.30    411.57 o 
  -2   9  18     2908.62     2656.48    496.02 o 
  -1   9  18       22.93     -290.40    434.28 o 
   0   9  18      650.49      612.10    637.38 o 
   1   9  18       32.40     -191.26    441.39 o 
   2   9  18      163.27      260.46    483.08 o 
   3   9  18       35.93       16.58    469.58 o 
  -9  10  18      201.20      194.72    525.81 o 
  -8  10  18     1830.18     1652.69    495.39 o 
  -7  10  18      449.07      225.29    450.97 o 
  -6  10  18       50.34      557.26    612.00 o 
  -5  10  18        5.50      746.62    434.24 o 
  -4  10  18        0.95      233.93    425.02 o 
  -3  10  18      586.64      468.62    587.28 o 
  -2  10  18      849.53     1226.94    467.01 o 
  -1  10  18      583.78     -216.50    458.08 o 
   0  10  18     3294.08     3514.63    705.53 o 
   1  10  18     1321.92      715.29    501.06 o 
  -4  11  18      526.88      508.57    445.58 o 
 -17   0  19        1.38     -769.67    761.65 o 
 -15   0  19      397.12     1055.63    748.29 o 
 -13   0  19       34.27     -669.99    489.73 o 
 -11   0  19      267.24      363.69    342.27 o 
  -9   0  19     9111.28     9127.56    542.60 o 
  -7   0  19    11498.46    11717.83    587.62 o 
  -5   0  19      737.62      667.40    310.00 o 
  -3   0  19     1828.41     2420.56    315.46 o 
  -1   0  19      455.42      528.23    279.05 o 
   1   0  19     2122.75     2732.21    385.66 o 
   3   0  19     2876.77     2989.98    387.07 o 
   5   0  19     6873.65     6457.50    671.07 o 
   7   0  19     3994.11     4008.70    915.32 o 
 -17   1  19      881.98     1608.84    580.03 o 
 -16   1  19      422.04      633.13    534.63 o 
 -15   1  19      726.24      818.26    525.34 o 
 -14   1  19      105.60      352.32    398.33 o 
 -13   1  19      436.10       19.27    354.14 o 
 -12   1  19      320.95      309.07    298.04 o 
 -11   1  19     1963.43     1797.00    260.28 o 
 -10   1  19     3911.22     4385.18    393.56 o 
  -9   1  19     1167.63     1009.72    246.64 o 
  -8   1  19        0.30     -133.03    212.42 o 
  -7   1  19     1142.14      917.08    221.39 o 
  -6   1  19     8405.41     8057.41    328.71 o 
  -5   1  19     3456.45     3618.00    253.45 o 
  -4   1  19     1410.56     1275.58    221.72 o 
  -3   1  19     3059.40     4236.65    267.66 o 
  -2   1  19     2340.17     2454.63    223.53 o 
  -1   1  19      817.26      876.26    225.20 o 
   0   1  19      381.20      331.16    221.93 o 
   1   1  19      796.07      525.92    230.99 o 
   2   1  19       62.55     -320.94    219.48 o 
   3   1  19      318.42      326.32    225.64 o 
   4   1  19       13.64     -253.48    418.35 o 
   5   1  19      118.22     -123.11    370.65 o 
   6   1  19      431.93      291.90    394.07 o 
   7   1  19      174.43     -737.93    491.95 o 
   8   1  19       13.93      -70.39    521.89 o 
 -16   2  19      323.09      906.31    558.65 o 
 -15   2  19       24.00     -121.83    288.63 o 
 -14   2  19      236.29       67.43    291.65 o 
 -13   2  19      189.18      446.74    295.46 o 
 -12   2  19     1981.15     1505.81    303.69 o 
 -11   2  19     1906.87     1760.05    298.66 o 
 -10   2  19     3228.21     3261.96    336.71 o 
  -9   2  19      161.93      182.88    217.04 o 
  -8   2  19      804.63      763.79    228.70 o 
  -7   2  19      199.95      213.27    210.76 o 
  -6   2  19      106.88      -17.88    205.71 o 
  -5   2  19     1958.71     2278.14    238.22 o 
  -4   2  19     1362.91     1178.51    221.73 o 
  -3   2  19      863.48      650.90    238.42 o 
  -2   2  19     1356.59     1149.06    249.12 o 
  -1   2  19       20.90      172.03    254.97 o 
   0   2  19       10.44     -106.60    204.99 o 
   1   2  19     1664.55     1795.25    260.05 o 
   2   2  19      635.16      401.31    254.06 o 
   3   2  19     1311.91     1238.41    317.27 o 
   4   2  19     2365.60     2705.68    448.42 o 
   5   2  19     1468.59      597.63    714.87 o 
   6   2  19     1208.24      769.59    419.93 o 
   7   2  19     1622.76     2407.35    573.97 o 
   8   2  19      719.17      362.67    517.04 o 
 -16   3  19      527.76      334.81    311.87 o 
 -15   3  19     1232.41      989.79    364.62 o 
 -14   3  19      252.16      220.90    290.52 o 
 -13   3  19      144.86     -230.67    321.82 o 
 -12   3  19       46.58     -190.10    270.01 o 
 -11   3  19      267.60     -111.88    370.84 o 
 -10   3  19       67.71      -45.41    254.45 o 
  -9   3  19       51.58      150.28    247.61 o 
  -8   3  19      182.62      413.87    283.78 o 
  -7   3  19        0.43      523.12    250.86 o 
  -6   3  19      221.28      328.61    214.69 o 
  -5   3  19        2.00       21.68    201.79 o 
  -4   3  19     2652.78     2745.75    271.46 o 
  -3   3  19      735.32      761.38    236.09 o 
  -2   3  19     3971.43     3835.32    366.70 o 
  -1   3  19     1282.69     1126.27    314.84 o 
   0   3  19     4348.60     4466.65    553.34 o 
   1   3  19      362.44     -113.10    246.29 o 
   2   3  19     3704.80     3225.73    342.94 o 
   3   3  19       48.94       23.72    356.64 o 
   4   3  19        4.89      146.30    487.39 o 
   5   3  19      342.57      432.22    378.13 o 
   6   3  19      428.24       38.55    398.02 o 
   7   3  19        1.68      502.63    410.83 o 
 -16   4  19       29.85      198.49    327.62 o 
 -15   4  19       12.85     -162.48    319.16 o 
 -14   4  19      910.24      680.43    288.69 o 
 -13   4  19      324.85      568.18    280.02 o 
 -12   4  19     1807.84     2395.81    528.06 o 
 -11   4  19      312.35      735.17    262.75 o 
 -10   4  19     2150.23     2285.79    285.69 o 
  -9   4  19       15.07      -23.60    239.07 o 
  -8   4  19     3663.21     3824.10    311.83 o 
  -7   4  19        4.21     -337.81    303.82 o 
  -6   4  19     1523.38     1250.70    345.63 o 
  -5   4  19      227.94      367.21    299.90 o 
  -4   4  19      195.17      -49.16    287.73 o 
  -3   4  19       54.53       59.37    388.05 o 
  -2   4  19      117.02     -191.16    301.57 o 
  -1   4  19      344.93      209.13    326.91 o 
   0   4  19     3316.70     3207.77    359.80 o 
   1   4  19      267.34      232.97    350.67 o 
   2   4  19     2015.19     2316.42    413.52 o 
   3   4  19      359.33      119.95    370.39 o 
   4   4  19     2641.77     3188.79    467.85 o 
   5   4  19      250.65      163.94    469.50 o 
   6   4  19     1702.46     2325.64    556.05 o 
   7   4  19        4.88      -31.84    514.40 o 
 -15   5  19      257.81      160.37    494.48 o 
 -14   5  19      619.17      876.33    295.69 o 
 -13   5  19       53.84       85.44    270.65 o 
 -12   5  19      417.39      407.48    246.07 o 
 -11   5  19      962.33     1133.12    250.72 o 
 -10   5  19       32.51      174.55    255.40 o 
  -9   5  19       64.13       90.60    321.98 o 
  -8   5  19      140.56      -50.20    305.52 o 
  -7   5  19     1595.07     1275.12    336.52 o 
  -6   5  19      533.52      178.94    322.54 o 
  -5   5  19      163.48     -142.23    298.26 o 
  -4   5  19     4174.06     4971.46    406.30 o 
  -3   5  19       61.02       63.17    303.77 o 
  -2   5  19     2546.31     2523.08    365.10 o 
  -1   5  19        0.51      381.81    313.15 o 
   0   5  19      901.17      613.67    428.10 o 
   1   5  19        4.31      335.12    367.93 o 
   2   5  19     3986.59     4366.13    508.18 o 
   3   5  19        0.33       33.38    389.64 o 
   4   5  19        6.35     -245.55    452.67 o 
   5   5  19       34.52      284.00    512.59 o 
   6   5  19      231.38     -345.35    483.74 o 
 -14   6  19      185.94     -168.72    529.04 o 
 -13   6  19        0.66    -1036.51    874.85 o 
 -12   6  19     2005.88     2224.38    451.89 o 
 -11   6  19      810.47      547.42    635.68 o 
 -10   6  19     1837.14     1604.87    639.05 o 
  -9   6  19       85.46      -46.73    323.77 o 
  -8   6  19     3417.29     3427.76    381.05 o 
  -7   6  19      565.80      712.42    338.35 o 
  -6   6  19     3507.69     3296.22    424.12 o 
  -5   6  19      328.45     -167.06    299.39 o 
  -4   6  19      134.78      251.52    316.27 o 
  -3   6  19      708.33      752.73    323.34 o 
  -2   6  19       11.99     -133.25    299.12 o 
  -1   6  19      173.02     -194.41    340.37 o 
   0   6  19      343.53      594.71    368.02 o 
   1   6  19     1475.65     1515.06    482.72 o 
   2   6  19      916.93     1776.69    986.14 o 
   3   6  19     2370.82     1896.57    536.99 o 
   4   6  19     3759.51     3260.07    597.15 o 
   5   6  19     3704.11     4469.11    650.01 o 
   6   6  19     1835.57     1821.96    556.87 o 
 -13   7  19     1362.96      966.12    448.55 o 
 -12   7  19      193.81      -88.73    406.68 o 
 -11   7  19      215.27      495.04    416.55 o 
 -10   7  19       23.32      309.79    406.58 o 
  -9   7  19       62.79      586.32    406.36 o 
  -8   7  19       39.32     -295.06    374.55 o 
  -7   7  19     4519.08     4750.89    494.12 o 
  -6   7  19     1406.23     1364.34    410.94 o 
  -5   7  19     4679.73     4549.00    483.16 o 
  -4   7  19     1721.59     1566.28    395.84 o 
  -3   7  19     2815.99     2216.04    488.45 o 
  -2   7  19      442.44      727.58    425.39 o 
  -1   7  19      849.99      722.05    455.46 o 
   0   7  19      438.92      335.28    453.54 o 
   1   7  19      736.94      647.98    579.93 o 
   2   7  19      121.73      130.07    450.57 o 
   3   7  19      598.26      954.24    507.81 o 
   4   7  19      241.19      605.86    682.15 o 
   5   7  19      118.75      878.07    545.15 o 
 -12   8  19       32.55      347.44    439.04 o 
 -11   8  19     1615.18     1349.27    441.56 o 
 -10   8  19       84.29      259.55    407.62 o 
  -9   8  19     2149.62     2882.18    455.98 o 
  -8   8  19       24.65      153.90    387.20 o 
  -7   8  19     2001.60     2294.28    430.62 o 
  -6   8  19      506.44      564.75    373.20 o 
  -5   8  19      677.01      500.67    796.40 o 
  -4   8  19      404.55      483.00    433.88 o 
  -3   8  19      453.70      630.75    410.89 o 
  -2   8  19      661.14     1089.75    455.63 o 
  -1   8  19      184.59     -212.41    422.35 o 
   0   8  19       75.14      248.62    462.36 o 
   1   8  19     2017.37     2676.15    702.86 o 
   2   8  19      118.82     1071.22    494.74 o 
   3   8  19     2791.68     2618.87    552.50 o 
 -10   9  19        1.69      700.62    404.54 o 
  -9   9  19       88.46      285.59    476.93 o 
  -8   9  19      149.07     -249.86    390.19 o 
  -7   9  19       63.96      155.62    468.93 o 
  -6   9  19       27.59     -291.36    434.15 o 
  -5   9  19      405.50      578.01    435.96 o 
  -4   9  19       21.34       35.88    433.52 o 
  -3   9  19     3140.03     3244.19    848.51 o 
  -2   9  19      175.17      -67.11    412.69 o 
  -1   9  19     4257.93     4649.58    592.15 o 
   0   9  19      154.10      578.30    697.51 o 
   1   9  19     1943.92     2106.37    548.94 o 
   2   9  19       61.45     1173.46    523.45 o 
  -7  10  19     1931.71     1057.92    536.50 o 
  -6  10  19      230.17      463.51    833.14 o 
  -5  10  19       80.50      276.28    460.05 o 
  -4  10  19      235.85       26.67    526.48 o 
  -3  10  19        1.32     -383.89    628.70 o 
  -2  10  19       17.45     -401.68    425.33 o 
  -1  10  19      937.53      291.35    490.11 o 
 -16   0  20        8.68     1109.07    793.72 o 
 -14   0  20      112.09     -962.09    641.39 o 
 -12   0  20      176.03      227.65    343.37 o 
 -10   0  20     1111.85     1564.47    365.75 o 
  -8   0  20    10664.98    10670.76   1097.83 o 
  -6   0  20     3075.89     3597.00    400.08 o 
  -4   0  20     1589.27     1794.92    313.05 o 
  -2   0  20     5926.68     5821.27    395.30 o 
   0   0  20        8.58     -454.90    303.27 o 
   2   0  20      987.80      779.05    451.95 o 
   4   0  20     2609.51     1734.43    764.33 o 
   6   0  20     6794.57     6490.09   1034.25 o 
 -16   1  20     1061.52     1929.68    595.61 o 
 -15   1  20        1.14     -740.17    493.44 o 
 -14   1  20     1338.35      870.72    524.41 o 
 -13   1  20       35.79      186.59    313.11 o 
 -12   1  20     2438.82     2533.08    356.43 o 
 -11   1  20      938.35     1177.44    326.99 o 
 -10   1  20     1860.69     2011.59    268.39 o 
  -9   1  20     2933.42     2594.05    268.15 o 
  -8   1  20      534.97      842.36    229.53 o 
  -7   1  20      219.83       15.03    213.43 o 
  -6   1  20      537.86      450.31    307.67 o 
  -5   1  20      218.55      116.99    208.64 o 
  -4   1  20     2498.21     2732.90    249.65 o 
  -3   1  20     1322.26     1527.35    217.33 o 
  -2   1  20     3152.40     3306.98    263.55 o 
  -1   1  20      636.02      776.74    225.76 o 
   0   1  20     2109.44     2008.91    269.61 o 
   1   1  20      859.63      933.40    251.78 o 
   2   1  20     3092.01     2782.68    300.96 o 
   3   1  20      363.26      117.18    504.66 o 
   4   1  20     1798.43     1149.20    418.23 o 
   5   1  20      117.81      281.75    514.46 o 
   6   1  20     1468.62     1818.71    575.47 o 
   7   1  20       49.91      938.65    552.71 o 
 -16   2  20      799.66     1179.60    468.77 o 
 -15   2  20      240.27      517.50    361.45 o 
 -14   2  20      521.82      695.38    310.63 o 
 -13   2  20       20.55      -82.69    279.05 o 
 -12   2  20     1572.79     1633.78    308.92 o 
 -11   2  20     2147.27     2215.56    314.41 o 
 -10   2  20     2816.89     3352.33    328.57 o 
  -9   2  20     3071.93     3022.04    410.14 o 
  -8   2  20     1382.24     1550.63    458.39 o 
  -7   2  20     3484.48     3233.98    262.96 o 
  -6   2  20     1380.24      975.52    230.02 o 
  -5   2  20      403.71      630.60    224.51 o 
  -4   2  20     3909.53     3964.14    271.55 o 
  -3   2  20       29.02     -344.84    229.89 o 
  -2   2  20        8.55     -317.04    234.98 o 
  -1   2  20      429.96      712.33    266.37 o 
   0   2  20       85.04     -121.39    254.44 o 
   1   2  20       11.41      237.12    261.98 o 
   2   2  20      909.18     1206.52    277.33 o 
   3   2  20      770.03     1197.42    411.42 o 
   4   2  20     1083.75      568.52    518.87 o 
   5   2  20      796.97      667.56    601.38 o 
   6   2  20     1136.26      981.36    443.92 o 
   7   2  20      822.40     1365.05   1632.88 o 
 -15   3  20     1015.95      994.19    325.35 o 
 -14   3  20     1474.72     1946.11    333.93 o 
 -13   3  20     3000.28     2969.41    340.81 o 
 -12   3  20       33.72      -65.81    271.62 o 
 -11   3  20     2144.18     2283.17    313.07 o 
 -10   3  20       23.84      405.22    267.95 o 
  -9   3  20        5.15     -122.29    264.00 o 
  -8   3  20        2.67      249.17    258.23 o 
  -7   3  20      601.48      564.11    260.35 o 
  -6   3  20       38.23      155.93    253.51 o 
  -5   3  20      528.30      560.56    311.00 o 
  -4   3  20     1717.70     1050.11    331.32 o 
  -3   3  20     3821.31     4160.15    392.31 o 
  -2   3  20      511.49      453.98    534.35 o 
  -1   3  20     6972.81     6845.13    447.23 o 
   0   3  20     2662.92     2964.25    367.00 o 
   1   3  20     5836.57     5657.01    360.58 o 
   2   3  20      177.17      310.43    291.16 o 
   3   3  20     2503.12     2885.06    470.89 o 
   4   3  20     1683.17     1724.89    427.54 o 
   5   3  20      127.77      449.83    422.70 o 
   6   3  20      160.80     -601.90    401.27 o 
 -15   4  20        6.51     -167.51    320.06 o 
 -14   4  20       31.35      230.38    288.85 o 
 -13   4  20     4010.09     3607.88    342.76 o 
 -12   4  20      339.35      194.19    321.99 o 
 -11   4  20     2110.74     1937.74    296.40 o 
 -10   4  20       15.44      144.95    262.30 o 
  -9   4  20     2813.25     3607.39    314.07 o 
  -8   4  20       16.91       -4.87    242.28 o 
  -7   4  20     1008.75     1015.25    351.36 o 
  -6   4  20       60.23       74.91    311.02 o 
  -5   4  20      722.65      518.34    386.89 o 
  -4   4  20       27.43     -110.41    296.59 o 
  -3   4  20     3197.00     3226.15    444.89 o 
  -2   4  20       97.80       88.02    306.67 o 
  -1   4  20      118.71       47.06    297.63 o 
   0   4  20       53.19     -320.56    298.81 o 
   1   4  20      196.08      751.49    390.21 o 
   2   4  20        3.35      212.42    372.72 o 
   3   4  20      660.34      474.78    443.55 o 
   4   4  20      310.40      -26.02    402.77 o 
   5   4  20     1858.00     1460.15    562.94 o 
   6   4  20       12.10      434.47    514.82 o 
 -14   5  20      765.38      547.58    486.54 o 
 -13   5  20      858.28      837.32    325.18 o 
 -12   5  20        9.41     -253.29    270.77 o 
 -11   5  20      505.01      630.47    276.49 o 
 -10   5  20     2464.20     2387.45    391.59 o 
  -9   5  20     1308.37     1008.98    419.65 o 
  -8   5  20     1001.27     1499.40    386.32 o 
  -7   5  20        9.14      147.26    323.32 o 
  -6   5  20      256.02      260.09    401.11 o 
  -5   5  20      967.58      840.70    323.48 o 
  -4   5  20       25.87     -260.81    309.92 o 
  -3   5  20     4686.02     4141.62    399.50 o 
  -2   5  20      142.58      410.84    319.48 o 
  -1   5  20     2892.50     2853.06    362.20 o 
   0   5  20      774.50     1136.87    390.50 o 
   1   5  20     4000.68     4305.43    500.76 o 
   2   5  20      150.71     -280.50    367.21 o 
   3   5  20     2723.14     3036.87    610.66 o 
   4   5  20      411.23     -400.45    488.34 o 
   5   5  20      296.67       79.54    494.58 o 
 -14   6  20        1.21     -224.17    437.75 o 
 -13   6  20        5.13       13.00    426.43 o 
 -12   6  20        9.73     -331.80    404.87 o 
 -11   6  20       89.72      -37.24    410.42 o 
 -10   6  20      396.46      703.69    417.21 o 
  -9   6  20      120.84       17.81    381.46 o 
  -8   6  20     2150.25     1382.78    454.22 o 
  -7   6  20     3415.09     3139.70    408.66 o 
  -6   6  20     2707.25     1884.54    371.25 o 
  -5   6  20     3124.38     3614.32    404.97 o 
  -4   6  20     2230.46     2570.06    380.59 o 
  -3   6  20      946.14      687.09    331.82 o 
  -2   6  20       99.36     -578.87    507.77 o 
  -1   6  20        7.35      195.36    436.44 o 
   0   6  20      270.78      382.26    467.70 o 
   1   6  20        0.21     -276.47    434.91 o 
   2   6  20     1793.54     1693.30    522.05 o 
   3   6  20      427.78      158.35    484.60 o 
   4   6  20     1457.01      284.33    493.21 o 
 -12   7  20      472.96      405.30    575.64 o 
 -11   7  20       93.30      411.50    418.15 o 
 -10   7  20      304.40     -434.42    392.12 o 
  -9   7  20      173.64      158.56    401.05 o 
  -8   7  20       13.93      377.12    390.93 o 
  -7   7  20      462.64      130.27    784.39 o 
  -6   7  20      315.32      108.83    450.24 o 
  -5   7  20       11.72     1004.74    378.90 o 
  -4   7  20      202.72      607.21    383.47 o 
  -3   7  20      201.91      799.07    453.59 o 
  -2   7  20     1016.52     1249.75    471.95 o 
  -1   7  20      141.89      637.25    483.05 o 
   0   7  20     1470.66     1289.47    715.55 o 
   1   7  20      123.76     -118.91    726.24 o 
   2   7  20     2542.80     3763.47    761.65 o 
   3   7  20      367.01     -112.16    805.08 o 
 -11   8  20       10.34        8.92    419.63 o 
 -10   8  20     1404.60     2087.60    582.13 o 
  -9   8  20        1.76      402.23    391.73 o 
  -8   8  20     3434.50     4130.28   1080.91 o 
  -7   8  20     1155.84      917.99    412.87 o 
  -6   8  20     1889.00     2253.35    804.91 o 
  -5   8  20       99.27      312.20    442.38 o 
  -4   8  20     1523.46     1763.91    510.16 o 
  -3   8  20       98.89     -572.05    418.01 o 
  -2   8  20      317.78     -322.90    421.40 o 
  -1   8  20        8.10     -377.66    458.88 o 
   0   8  20      227.57     -186.50    556.54 o 
   1   8  20      285.58      -19.11    477.61 o 
   2   8  20      550.25      993.89    698.18 o 
  -9   9  20       72.73      387.03    424.78 o 
  -8   9  20        2.07     -537.64    376.07 o 
  -7   9  20       97.76      304.22    459.04 o 
  -6   9  20        0.26     -199.36    464.10 o 
  -5   9  20      330.67     1357.37    495.80 o 
  -4   9  20      812.60     1096.15    877.91 o 
  -3   9  20      313.42      169.61    458.43 o 
  -2   9  20     3233.09     2511.09    848.51 o 
  -1   9  20      480.66      376.80    496.01 o 
   0   9  20     1974.46     2720.07    974.78 o 
 -15   0  21      469.74      273.93    760.32 o 
 -13   0  21       23.42       33.41    712.21 o 
 -11   0  21        0.33      697.24    448.62 o 
  -9   0  21     2389.75     2866.02    406.56 o 
  -7   0  21     7437.99     8147.42    526.04 o 
  -5   0  21     6308.16     6199.09    421.42 o 
  -3   0  21     4550.14     4605.35    383.61 o 
  -1   0  21     3703.16     3754.03    549.15 o 
   1   0  21       34.16       59.18    349.94 o 
   3   0  21      294.70      386.17    708.20 o 
   5   0  21      757.13      249.88    741.61 o 
 -15   1  21     1824.80      962.89    559.76 o 
 -14   1  21      478.47      792.31    533.49 o 
 -13   1  21     2068.48     1953.88    428.45 o 
 -12   1  21      262.00      148.54    325.08 o 
 -11   1  21     3797.63     4228.49    361.44 o 
 -10   1  21     1379.79     1288.64    307.69 o 
  -9   1  21      642.97      626.72    281.36 o 
  -8   1  21     1072.94      759.42    258.50 o 
  -7   1  21     1045.40      915.72    238.21 o 
  -6   1  21      256.28      293.39    220.05 o 
  -5   1  21      440.35      171.55    224.15 o 
  -4   1  21     1348.45      940.58    269.02 o 
  -3   1  21       87.96       89.48    205.11 o 
  -2   1  21      152.75     -119.29    218.29 o 
  -1   1  21     1143.23     1290.18    290.36 o 
   0   1  21      214.49      217.59    260.58 o 
   1   1  21     5004.19     5247.08    357.85 o 
   2   1  21      322.70      204.99    266.54 o 
   3   1  21     4218.98     4065.21    512.30 o 
   4   1  21       33.58     -328.25    458.91 o 
   5   1  21     3994.93     3209.01    639.67 o 
   6   1  21       16.51      172.53    560.55 o 
 -15   2  21     1725.60     1849.91    392.46 o 
 -14   2  21        0.15     -370.04    325.69 o 
 -13   2  21      797.59      851.30    406.49 o 
 -12   2  21        0.07      369.87    290.48 o 
 -11   2  21      914.70      358.82    292.58 o 
 -10   2  21     1395.48     1286.48    414.73 o 
  -9   2  21     2410.65     2613.09    343.76 o 
  -8   2  21      113.15      138.06    275.57 o 
  -7   2  21      479.71       14.20    270.51 o 
  -6   2  21     1182.17     1394.37    291.71 o 
  -5   2  21     5977.83     6408.09    377.99 o 
  -4   2  21     1206.40      966.83    516.12 o 
  -3   2  21     2507.40     2932.60    465.27 o 
  -2   2  21     2747.04     3245.67    367.67 o 
  -1   2  21     1801.35     1545.73    296.97 o 
   0   2  21     4423.88     4536.68    349.19 o 
   1   2  21       63.47      165.41    446.60 o 
   2   2  21      139.11     -142.02    399.24 o 
   3   2  21       15.08      -50.33    379.48 o 
   4   2  21      102.09      155.46    395.32 o 
   5   2  21        7.15     -338.96   1193.26 o 
 -15   3  21     1350.93     1287.82    374.67 o 
 -14   3  21     3227.33     3542.65    371.90 o 
 -13   3  21      157.45      319.60    372.52 o 
 -12   3  21     5298.25     4804.09    379.84 o 
 -11   3  21      266.71      511.13    289.92 o 
 -10   3  21     3603.16     4297.10    354.69 o 
  -9   3  21     1011.13      697.17    276.09 o 
  -8   3  21     1427.17      999.54    282.01 o 
  -7   3  21      507.63      254.78    252.84 o 
  -6   3  21      105.43      307.81    252.85 o 
  -5   3  21       65.40      254.79    418.53 o 
  -4   3  21      173.52      294.14    312.56 o 
  -3   3  21        4.40      -25.20    309.15 o 
  -2   3  21     3232.34     3590.91    383.31 o 
  -1   3  21      779.28      432.68    330.35 o 
   0   3  21     2771.65     2463.94    314.36 o 
   1   3  21     2342.30     2734.60    317.35 o 
   2   3  21     2019.67     1622.19    424.71 o 
   3   3  21      198.84      266.63    400.19 o 
   4   3  21     1263.62     1637.99    450.82 o 
   5   3  21       82.04     -230.85    400.80 o 
 -14   4  21      100.89       30.89    317.68 o 
 -13   4  21       67.13      -41.00    384.39 o 
 -12   4  21      446.40      633.52    285.79 o 
 -11   4  21        0.06      -55.06    271.93 o 
 -10   4  21      352.33      678.49    281.32 o 
  -9   4  21      228.68     -115.29    256.92 o 
  -8   4  21     1050.05     1380.32    362.53 o 
  -7   4  21      266.68       12.15    360.66 o 
  -6   4  21     5417.68     5400.99    445.70 o 
  -5   4  21       46.35      -74.23    323.09 o 
  -4   4  21     3459.35     2663.10    375.18 o 
  -3   4  21        5.80      335.38    322.97 o 
  -2   4  21     3742.05     3246.80    382.17 o 
  -1   4  21       74.18     -133.86    307.97 o 
   0   4  21     1375.56     1610.23    346.60 o 
   1   4  21      311.88      557.55    309.91 o 
   2   4  21      426.26      354.25    403.60 o 
   3   4  21        0.63      821.69    435.20 o 
   4   4  21       87.77     -733.46    488.98 o 
   5   4  21       62.09      477.04    535.74 o 
 -13   5  21      716.14      203.00    479.02 o 
 -12   5  21      916.46     1479.06    294.95 o 
 -11   5  21       56.59     1137.37    435.62 o 
 -10   5  21     1089.86      709.82    367.52 o 
  -9   5  21        3.55     -244.97    353.02 o 
  -8   5  21      370.16      160.53    337.77 o 
  -7   5  21      361.64      345.03    459.03 o 
  -6   5  21     1045.35      894.64    349.92 o 
  -5   5  21      171.93       93.01    324.20 o 
  -4   5  21      415.79     1054.88    342.40 o 
  -3   5  21        0.01     -125.09    347.79 o 
  -2   5  21     1211.05     1691.58    357.58 o 
  -1   5  21       42.42      670.97    318.19 o 
   0   5  21     1238.00     1557.58    417.09 o 
   1   5  21      208.94      148.23    451.54 o 
   2   5  21     3990.33     4812.00    628.44 o 
   3   5  21      791.16      930.90    770.34 o 
   4   5  21     2324.25     3595.65    633.02 o 
 -13   6  21       21.18      -84.46    425.85 o 
 -12   6  21        3.95     -278.66    400.40 o 
 -11   6  21     1577.09     1293.21    447.45 o 
 -10   6  21       22.74     -500.18    385.16 o 
  -9   6  21      153.89      245.29    471.67 o 
  -8   6  21      208.98      325.14    926.18 o 
  -7   6  21     2304.94     2697.18    766.76 o 
  -6   6  21     4792.34     4527.48    498.48 o 
  -5   6  21     2115.79     2682.29    460.00 o 
  -4   6  21     1759.07     2059.74    422.86 o 
  -3   6  21      769.98     1286.01    717.28 o 
  -2   6  21      307.60      939.93    515.71 o 
  -1   6  21      227.84      149.20    444.79 o 
   0   6  21      188.73       77.87    489.06 o 
   1   6  21       26.31     -183.12    465.41 o 
   2   6  21        3.33     -679.62    481.25 o 
   3   6  21       50.63     -573.23    647.41 o 
 -11   7  21      552.55      788.61    443.58 o 
 -10   7  21        4.55       22.91    426.48 o 
  -9   7  21     1767.30     2103.68    495.32 o 
  -8   7  21      733.38     1012.41    424.27 o 
  -7   7  21      135.33        8.15    403.56 o 
  -6   7  21        2.27      664.89    396.24 o 
  -5   7  21      135.94      566.96    395.45 o 
  -4   7  21       49.62      553.04    521.60 o 
  -3   7  21      136.63      306.80    458.48 o 
  -2   7  21       63.33      -90.72    459.05 o 
  -1   7  21     1234.24     1153.13    521.73 o 
   0   7  21      223.49      489.61   1327.55 o 
   1   7  21     1827.24     1089.08    740.94 o 
   2   7  21      737.89     1138.74    557.88 o 
  -9   8  21      589.01      881.06    464.20 o 
  -8   8  21      119.16     -323.35    419.46 o 
  -7   8  21     2201.69     1577.54    723.89 o 
  -6   8  21        1.31      125.95    395.32 o 
  -5   8  21     1956.08     2478.25    533.85 o 
  -4   8  21        0.06       60.60    454.68 o 
  -3   8  21     1475.74     1616.65    507.20 o 
  -2   8  21       63.36     -566.98    649.41 o 
  -1   8  21     1454.11     1420.26    535.93 o 
   0   8  21        7.99     -420.89    529.15 o 
  -5   9  21        0.36      -41.70    592.62 o 
  -4   9  21       53.99      300.05    492.32 o 
 -14   0  22     2180.99     1737.11    820.45 o 
 -12   0  22      460.09      112.24    697.51 o 
 -10   0  22       10.18      982.13    656.09 o 
  -8   0  22     3324.85     3015.79    508.13 o 
  -6   0  22      350.74      198.82    305.74 o 
  -4   0  22     5250.21     5625.55    413.08 o 
  -2   0  22     8160.92     7423.58    450.79 o 
   0   0  22      607.91     1045.68    474.01 o 
   2   0  22     1765.44     2104.57    729.58 o 
   4   0  22      274.55     -383.50    726.91 o 
 -14   1  22      108.39     -608.10    440.55 o 
 -13   1  22      308.39      452.83    436.18 o 
 -12   1  22     2043.18     1447.13    373.00 o 
 -11   1  22      971.06      951.43    347.88 o 
 -10   1  22     3553.76     3536.60    354.07 o 
  -9   1  22      855.30      991.05    302.81 o 
  -8   1  22     4830.59     5496.88    384.05 o 
  -7   1  22      144.52      -69.07    278.56 o 
  -6   1  22     5043.52     5363.38    372.29 o 
  -5   1  22      137.38      228.09    277.88 o 
  -4   1  22     1261.19     1410.56    267.37 o 
  -3   1  22       50.06      373.89    292.74 o 
  -2   1  22      132.22       54.16    271.40 o 
  -1   1  22       68.80      401.67    282.36 o 
   0   1  22     1547.96     1565.47    296.83 o 
   1   1  22       33.71       31.55    279.56 o 
   2   1  22     1368.49      839.75    390.48 o 
   3   1  22      216.65      203.88    531.39 o 
   4   1  22     2138.63     2329.72    696.85 o 
 -14   2  22      963.48      251.51    382.46 o 
 -13   2  22     1367.03      779.51    355.13 o 
 -12   2  22      682.28      254.82    303.47 o 
 -11   2  22      905.90      944.36    392.82 o 
 -10   2  22      143.54       -1.89    282.61 o 
  -9   2  22      683.48      544.25    290.12 o 
  -8   2  22      286.15      377.08    538.80 o 
  -7   2  22        6.21      193.17    307.53 o 
  -6   2  22     1799.98     1746.63    296.23 o 
  -5   2  22     2179.24     1838.13    358.43 o 
  -4   2  22     1591.70     1355.14    348.71 o 
  -3   2  22     3211.58     2587.57    428.93 o 
  -2   2  22      819.30      806.45    287.34 o 
  -1   2  22     3697.98     3574.07    354.25 o 
   0   2  22     2301.99     2250.07    316.71 o 
   1   2  22     1952.47     1869.00    311.79 o 
   2   2  22       68.08     -354.00    463.01 o 
   3   2  22       16.83      698.43    533.49 o 
   4   2  22      329.03     -527.27    497.39 o 
 -14   3  22      387.33      636.17    354.29 o 
 -13   3  22     3712.83     3618.47    367.14 o 
 -12   3  22      662.56     1241.01    305.13 o 
 -11   3  22     2054.90     1877.97    364.87 o 
 -10   3  22      539.83       79.97    284.71 o 
  -9   3  22     3066.12     3172.73    334.09 o 
  -8   3  22      461.56     -132.60    276.34 o 
  -7   3  22     1080.95     1159.79    289.97 o 
  -6   3  22      132.92      -57.48    329.03 o 
  -5   3  22      342.00      399.09    336.53 o 
  -4   3  22      107.06     -161.19    318.72 o 
  -3   3  22      146.66      -89.23    319.79 o 
  -2   3  22       77.17      379.49    318.81 o 
  -1   3  22      279.48      460.69    288.04 o 
   0   3  22      810.32      587.39    287.24 o 
   1   3  22      145.88      -95.25    315.18 o 
   2   3  22      194.14      420.57    450.15 o 
   3   3  22     1623.12     1546.09    453.71 o 
   4   3  22      359.67      687.24    444.21 o 
 -13   4  22      675.06      645.30    303.82 o 
 -12   4  22      363.06      372.69    375.47 o 
 -11   4  22      407.04      530.55    283.60 o 
 -10   4  22       88.31      312.48    273.48 o 
  -9   4  22       80.83      293.43    272.06 o 
  -8   4  22       62.65      256.63    354.99 o 
  -7   4  22      477.86      453.77    345.13 o 
  -6   4  22        0.65     -266.81    328.90 o 
  -5   4  22     1595.65     1675.25    374.46 o 
  -4   4  22      351.39      952.10    359.94 o 
  -3   4  22     4504.22     4556.14    426.44 o 
  -2   4  22       84.95      597.48    347.97 o 
  -1   4  22     2800.83     3098.18    397.74 o 
   0   4  22       35.44      -87.89    324.53 o 
   1   4  22     1701.55     2725.34    613.03 o 
   2   4  22        1.92      184.56    415.06 o 
   3   4  22     1703.20     1653.22    574.74 o 
 -12   5  22      109.16      523.72    433.83 o 
 -11   5  22     1452.04     1221.67    468.66 o 
 -10   5  22       57.57     -609.78    406.52 o 
  -9   5  22     2484.71     2550.76    414.56 o 
  -8   5  22      546.82      855.69    371.37 o 
  -7   5  22     3842.64     4475.66    542.54 o 
  -6   5  22      733.15      795.44    347.62 o 
  -5   5  22      863.19       19.48    378.79 o 
  -4   5  22     1028.60      768.76    349.02 o 
  -3   5  22        6.51        9.52    337.89 o 
  -2   5  22        3.00      129.60    338.87 o 
  -1   5  22      109.20     -102.22    371.78 o 
   0   5  22       30.06      -93.12    466.86 o 
   1   5  22      427.70      129.52    498.17 o 
   2   5  22      190.53       25.83    514.24 o 
 -11   6  22        0.73      635.85    450.86 o 
 -10   6  22       20.72       16.66    419.62 o 
  -9   6  22       17.08     -174.44    388.84 o 
  -8   6  22      148.25      -76.84    500.30 o 
  -7   6  22      795.31      519.77    449.75 o 
  -6   6  22      772.74      740.63    398.83 o 
  -5   6  22     1878.02     1853.70    492.82 o 
  -4   6  22      842.43      629.36    401.29 o 
  -3   6  22      952.25     1261.43    428.65 o 
  -2   6  22      145.29      114.29    581.93 o 
  -1   6  22     1097.87      785.69    524.36 o 
   0   6  22      455.63       -1.48    500.73 o 
   1   6  22     1283.16     1861.27    537.99 o 
 -10   7  22      877.76      300.05    441.38 o 
  -9   7  22      183.19      385.64    431.35 o 
  -8   7  22     2777.86     3225.92    545.12 o 
  -7   7  22      530.69      979.17    435.97 o 
  -6   7  22      750.92      524.82    418.04 o 
  -5   7  22      461.23      686.15    406.16 o 
  -4   7  22     1282.53     1236.61    410.97 o 
  -3   7  22       93.45      836.79    553.20 o 
  -2   7  22      151.29      285.19    471.99 o 
  -1   7  22        4.65      507.97    489.04 o 
   0   7  22      345.23      358.52    518.31 o 
  -7   8  22       10.90     -209.77    394.63 o 
  -6   8  22     1037.14      779.62    420.81 o 
  -5   8  22       27.70      709.65    736.93 o 
  -4   8  22     1168.38     1558.90    624.02 o 
  -3   8  22      260.26      -39.26    470.35 o 
 -13   0  23      586.06     1468.52    824.46 o 
 -11   0  23     3099.00     4031.42    875.23 o 
  -9   0  23     1212.67      -78.84    708.20 o 
  -7   0  23       56.09       15.84    490.38 o 
  -5   0  23        3.43     -132.54    352.95 o 
  -3   0  23     2962.54     3302.75    548.67 o 
  -1   0  23     1881.24     1820.26    508.96 o 
   1   0  23     1336.17     1928.23    502.00 o 
   3   0  23     1043.95     1830.64    833.81 o 
 -13   1  23        4.38      -23.65    485.75 o 
 -12   1  23       24.44      -29.13    438.15 o 
 -11   1  23     2202.29     2925.33    534.05 o 
 -10   1  23       75.98     -103.41    331.40 o 
  -9   1  23     2717.83     3553.96    586.78 o 
  -8   1  23      759.26      346.59    336.20 o 
  -7   1  23     2655.78     2762.61    338.03 o 
  -6   1  23       94.09      254.06    368.15 o 
  -5   1  23     2723.58     2875.53    307.02 o 
  -4   1  23      185.57      410.09    261.88 o 
  -3   1  23      692.84     1155.14    315.69 o 
  -2   1  23      644.53      292.74    855.18 o 
  -1   1  23      345.69       96.85    323.44 o 
   0   1  23      161.77       80.25    312.69 o 
   1   1  23      409.29      323.26    380.45 o 
   2   1  23       37.18      563.93    517.89 o 
   3   1  23      713.63      586.49    756.31 o 
 -13   2  23     1658.15     2489.44    402.65 o 
 -12   2  23     2229.27     1930.19    393.38 o 
 -11   2  23      144.44      144.26    468.86 o 
 -10   2  23      871.42     1063.68    318.35 o 
  -9   2  23        0.29     -352.93    282.46 o 
  -8   2  23      643.29      509.67    294.56 o 
  -7   2  23       31.41      -59.86    273.27 o 
  -6   2  23      274.92      406.16    277.72 o 
  -5   2  23       91.68      420.67    337.28 o 
  -4   2  23     1272.17     1329.68    351.01 o 
  -3   2  23      249.22      392.79    310.01 o 
  -2   2  23     1352.26      873.62    307.92 o 
  -1   2  23     1594.14     1395.12    307.94 o 
   0   2  23      934.11     1049.83    386.75 o 
   1   2  23     1207.90     1025.02    409.06 o 
   2   2  23      563.68      917.92    783.03 o 
   3   2  23      619.56      624.84    557.35 o 
 -13   3  23        1.60      310.43    402.39 o 
 -12   3  23      405.95      620.07    303.72 o 
 -11   3  23      331.72      404.78    338.61 o 
 -10   3  23     1079.71     1102.40    307.32 o 
  -9   3  23      770.02      767.27    297.25 o 
  -8   3  23     1475.16     1106.07    319.59 o 
  -7   3  23     1375.99     1195.54    299.67 o 
  -6   3  23     1668.47     1786.99    385.33 o 
  -5   3  23      554.09      -44.19    334.92 o 
  -4   3  23     1789.35     1735.17    372.64 o 
  -3   3  23      143.10       -6.83    358.74 o 
  -2   3  23      546.36      324.24    345.70 o 
  -1   3  23      158.92      -26.56    453.23 o 
   0   3  23      375.63      137.87    294.95 o 
   1   3  23      188.56      491.79    407.46 o 
   2   3  23      477.65      551.16    437.17 o 
 -12   4  23     1155.30     1331.29    347.27 o 
 -11   4  23      357.81      343.46    475.30 o 
 -10   4  23     2743.22     3493.42    342.18 o 
  -9   4  23      119.66     -117.38    354.47 o 
  -8   4  23      241.33      363.07    356.28 o 
  -7   4  23      179.35     -339.69    347.64 o 
  -6   4  23       72.49     -210.64    376.29 o 
  -5   4  23        3.37     -197.19    341.07 o 
  -4   4  23      670.13      870.56    354.31 o 
  -3   4  23        0.14      189.95    380.47 o 
  -2   4  23     4466.37     4777.77    621.04 o 
  -1   4  23       26.23      329.87    433.18 o 
   0   4  23     1910.75     2184.63    444.95 o 
   1   4  23      165.69     -201.49    398.28 o 
   2   4  23     3028.30     2428.98    714.22 o 
 -11   5  23        0.76      878.48    465.79 o 
 -10   5  23      807.31      713.81    433.16 o 
  -9   5  23      168.40     1159.76    447.22 o 
  -8   5  23     1155.54      940.86    428.12 o 
  -7   5  23      834.15      385.28    414.62 o 
  -6   5  23     2700.74     2751.31    469.00 o 
  -5   5  23      832.71      920.14    416.55 o 
  -4   5  23     1393.94     1406.10    428.78 o 
  -3   5  23      280.48      -68.77    564.57 o 
  -2   5  23      589.14      189.62    396.82 o 
  -1   5  23       22.56      589.59    482.31 o 
   0   5  23       38.80     -484.56    454.66 o 
   1   5  23      289.74      -11.76    838.49 o 
 -10   6  23     1011.28      563.24    460.65 o 
  -9   6  23       57.21     -329.04    423.00 o 
  -8   6  23      229.63      522.05    445.72 o 
  -7   6  23        0.53     -571.99    430.84 o 
  -6   6  23      497.61      870.25    427.90 o 
  -5   6  23      278.08      -81.80    647.30 o 
  -4   6  23      114.94      211.22    399.89 o 
  -3   6  23       93.49     -292.47    381.73 o 
  -2   6  23      885.89      875.67    514.96 o 
  -1   6  23      444.30     -176.39    588.61 o 
  -7   7  23     3404.43     3278.89    572.53 o 
  -6   7  23     1294.55      762.90    430.48 o 
  -5   7  23     1963.85     1888.99    465.73 o 
  -4   7  23      373.96       60.99    403.74 o 
 -12   0  24      978.09     2274.27    845.84 o 
 -10   0  24     1874.22     1653.36    566.58 o 
  -8   0  24      440.69    -1065.10    760.32 o 
  -6   0  24      667.90      457.14    513.80 o 
  -4   0  24      148.14       41.76    490.77 o 
  -2   0  24       11.38       30.70    495.74 o 
   0   0  24     1296.83      838.61    697.51 o 
 -12   1  24        0.01      168.51    464.03 o 
 -11   1  24       12.02      386.52    453.00 o 
 -10   1  24     1328.69     1206.83    579.88 o 
  -9   1  24       26.20     -569.35    379.57 o 
  -8   1  24      794.74     1365.99    358.41 o 
  -7   1  24       78.99      111.90    322.88 o 
  -6   1  24     2581.92     3273.07    358.72 o 
  -5   1  24        6.67       57.82    294.00 o 
  -4   1  24     2360.16     1937.44    372.98 o 
  -3   1  24      459.73      687.43    442.83 o 
  -2   1  24     1228.33     1339.46    349.96 o 
  -1   1  24      405.95     -241.96    413.32 o 
   0   1  24       80.65     -454.87    333.24 o 
   1   1  24      553.45     1347.85    566.31 o 
 -12   2  24      899.98     1222.60    384.90 o 
 -11   2  24     2320.14     2059.64    380.81 o 
 -10   2  24      754.83     1204.22    362.63 o 
  -9   2  24     1025.79     1023.10    350.59 o 
  -8   2  24      857.31      944.25    345.23 o 
  -7   2  24      297.63      504.63    293.48 o 
  -6   2  24      494.07      814.23    310.11 o 
  -5   2  24      820.89      328.16    351.87 o 
  -4   2  24      338.32      125.05    306.00 o 
  -3   2  24      831.06      593.41    351.96 o 
  -2   2  24      513.13      216.59    334.41 o 
  -1   2  24      498.03      313.20    342.33 o 
   0   2  24     2293.54     3274.49    479.39 o 
   1   2  24      693.29      953.07    556.12 o 
 -11   3  24       60.85      410.09    345.26 o 
 -10   3  24      233.85     -221.02    351.88 o 
  -9   3  24       13.92      -87.72    306.85 o 
  -8   3  24       28.73     -419.60    312.01 o 
  -7   3  24      491.63       28.74    577.84 o 
  -6   3  24      289.45      509.35    406.69 o 
  -5   3  24     3933.02     3883.14    438.53 o 
  -4   3  24      236.43      710.93    350.27 o 
  -3   3  24     1710.96     1434.67    376.69 o 
  -2   3  24       89.40      213.79    311.30 o 
  -1   3  24     1484.90     1681.78    339.96 o 
   0   3  24      527.81     1085.41    424.28 o 
 -10   4  24       20.50     -169.69    373.62 o 
  -9   4  24     1504.19     1958.42    408.01 o 
  -8   4  24        8.40       23.58    379.37 o 
  -7   4  24      801.30      647.28    377.91 o 
  -6   4  24       39.67     -330.32    351.60 o 
  -5   4  24       63.19      829.98    377.57 o 
  -4   4  24      114.87      323.86    366.24 o 
  -3   4  24      429.65      377.19    378.02 o 
  -2   4  24        0.16      132.50    376.87 o 
  -1   4  24      799.76      750.50    374.61 o 
  -9   5  24      512.59        0.68    444.80 o 
  -8   5  24      252.96      126.24    425.45 o 
  -7   5  24     1379.90     1750.03    458.18 o 
  -6   5  24      485.08      103.75    416.47 o 
  -5   5  24     3074.83     3233.17    803.64 o 
  -4   5  24      220.69      -98.69    398.42 o 
  -3   5  24     1113.92     1323.74    432.78 o 
  -2   5  24        9.20      626.18    476.09 o 
 -11   0  25     1800.69     1488.59    625.53 o 
  -9   0  25     3971.69     5789.68    722.82 o 
  -7   0  25     2661.89     2967.03   1424.43 o 
  -5   0  25      557.97      687.06    866.55 o 
  -3   0  25      216.82      171.84    884.59 o 
  -1   0  25      421.96      824.00    501.93 o 
 -10   1  25      207.26       30.11    459.15 o 
  -9   1  25      215.11      -63.39    421.28 o 
  -8   1  25       24.09     -536.12    357.41 o 
  -7   1  25      144.77      105.98    364.93 o 
  -6   1  25      298.43      561.73    373.51 o 
  -5   1  25     1154.27     1421.65    376.70 o 
  -4   1  25     1700.78      948.55    373.03 o 
  -3   1  25     1205.60     1249.99    380.53 o 
  -2   1  25      130.24      563.56    357.26 o 
  -1   1  25     1876.86     1205.88    367.33 o 
 -10   2  25      905.12     1337.94    379.24 o 
  -9   2  25     1383.59     1893.81    385.85 o 
  -8   2  25      981.49      958.17    365.38 o 
  -7   2  25      485.25      219.21    339.94 o 
  -6   2  25       14.23     -348.47    445.10 o 
  -5   2  25      658.55      929.35    442.05 o 
  -4   2  25      360.87      866.36    646.30 o 
  -3   2  25      108.65      -69.54    337.46 o 
  -2   2  25      275.54       24.93    467.51 o 
  -1   2  25      235.46       76.04    520.33 o 
  -9   3  25       93.40       87.23    335.17 o 
  -8   3  25        9.69       65.08    444.94 o 
  -7   3  25      219.63      686.71    513.40 o 
  -6   3  25     1045.19      303.66    437.09 o 
  -5   3  25      242.80      295.93    433.03 o 
  -4   3  25     1285.07      733.76    432.12 o 
  -3   3  25       67.80     -474.05    350.14 o 
  -2   3  25     2329.66     1709.12    563.37 o 
  -7   4  25       44.59      178.83    375.47 o 
  -6   4  25      627.04      542.91    382.87 o 
  -5   4  25       89.46      308.52    367.95 o 
  -4   4  25        9.55      320.04    430.57 o 
  -6   0  26     1492.11      693.67    552.41 o 
  -7   1  26      190.54     -141.13    370.91 o 
  -6   1  26       11.29     -117.07    436.46 o 
  -5   1  26      317.07       15.58    357.24 o 
                                                 
